# Supplementary material for: Ploidy Variation and Spontaneous Haploid-Diploid Switching of Candida glabrata Clinical Isolates
Source: mSphere. 2022 Jun 21;7(4):e00260-22. doi: 10.1128/msphere.00260-22 (PMC9429935; doi:10.1128/msphere.00260-22)
Supplement: DATA SET S1 [file msphere.00260-22-s0003.xlsx]

## Sheet: Clinical data
Clinical data obtained from patients positive for C. glabrata
Case	Isolate	Sex	Age	Source	Isolation date	Geographical distribution	Hospital	Haploid	Diploid	aneuploid/hyperdiploid
1	CS93	Female	29	vaginal secretions	2005/6	Guizhou	GWCH	Yes		Yes(1.5N)
2	CS94	Female	26	vaginal secretions	2005/6	Guizhou	GWCH	Yes
3	CS96	Female	34	vaginal secretions	2005/6	Guizhou	GWCH	Yes
4	CS97	Female	40	Genital secretion	2004/6	Guizhou	AGMU	Yes
5	CS98	Female	26	vaginal secretions	2005/7	Guizhou	GWCH	Yes
6	CS100	Female	25	vaginal secretions	2005/7	Guizhou	GWCH	Yes
7	CS101	Female	39	vaginal secretions	2005/7	Guizhou	GWCH	Yes
8	CS102	Female	22	vaginal secretions	2005/7	Guizhou	GWCH	Yes
9	CS103	Female	22	vaginal secretions	2005/7	Guizhou	GWCH	Yes		Yes(2.4N)
10	CS104	Female	31	vaginal secretions	2005/7	Guizhou	GWCH	Yes
11	CS105	Female	36	vaginal secretions	2005/7	Guizhou	GWCH	Yes
12	CS106	Female	26	vaginal secretions	2005/7	Guizhou	GWCH	Yes
13	CS107	Female	34	vaginal secretions	2005/7	Guizhou	GWCH	Yes
14	CS108	Female	34	vaginal secretions	2005/7	Guizhou	GWCH	Yes
15	CS109	Female	29	vaginal secretions	2005/7	Guizhou	GWCH	Yes
16	CS110	Female	27	vaginal secretions	2005/7	Guizhou	GWCH	Yes
17	CS111	Female	42	vaginal secretions	2005/7	Guizhou	GWCH	Yes
18	CS112	Female	25	vaginal secretions	2005/7	Guizhou	GWCH	Yes
19	CS113	Female	24	vaginal secretions	2005/7	Guizhou	GWCH	Yes
20	CS114	Female	36	urine	2004/7	Guizhou	AGMU	Yes
21	CS115	Female	43	vaginal secretions	2005/8	Guizhou	GWCH	Yes
22	CS116	Female	28	vaginal secretions	2005/8	Guizhou	GWCH	Yes
23	CS118	Female	33	vaginal secretions	2005/8	Guizhou	GWCH	Yes
24	CS119	Female	32	vaginal secretions	2005/8	Guizhou	GWCH	Yes
25	CS120	Female	28	vaginal secretions	2005/8	Guizhou	GWCH	Yes
26	CS121	Female	27	vaginal secretions	2005/8	Guizhou	GWCH	Yes
27	CS122	Female	28	vaginal secretions	2005/8	Guizhou	GWCH	Yes
28	CS123	Female	29	vaginal secretions	2005/8	Guizhou	GWCH	Yes
29	CS124	Female	34	vaginal secretions	2005/8	Guizhou	GWCH	Yes
30	CS125	Female	25	vaginal secretions	2005/9	Guizhou	BY	Yes
31	CS128	Female	40	Genital secretion	2004/6	Guizhou	AGMU	Yes
32	CS129	Female	40	Genital secretion	2004/6	Guizhou	AGMU	Yes
33	CS131	Male	61	sputum	2005/7	Guizhou	TCM	Yes
34	CS132	Female	43	Vaginal secretions	2005/7	Guizhou	GWCH	Yes
35	CS133	Male	62	sputum	2005/8	Guizhou	TCM	Yes
36	CS134	Female	74	sputum	2005/8	Guizhou	TCM	Yes
37	CS135	Female	28	vaginal secretions	2005/8	Guizhou	GWCH	Yes
38	CS136	Female	34	vaginal secretions	2005/8	Guizhou	GWCH	Yes
39	CS138	Male	80	sputum	2005/9	Guizhou	TCM	Yes
40	CS139	Male	70	sputum	2005/9	Guizhou	TCM	Yes
41	CS140	Male	70	sputum	2005/9	Guizhou	TCM	Yes
42	FK58	Female	72	sputum	2019/01/15	Shanghai	FK	Yes
43	FK59	Male	65	sputum	2019/01/15	Shanghai	FK	Yes
44	FK60	Male	65	sputum	2019/01/15	Shanghai	FK	Yes
45	FK61	Female	64	sputum	2019/01/15	Shanghai	FK	Yes
46	FK64	Male	30	sputum	2019/01/15	Shanghai	FK	Yes		Yes(3N/4N)
47	FK65	Male	71	sputum	2019/01/15	Shanghai	FK	Yes
48	FK66	Male	45	sputum	2019/01/15	Shanghai	FK	Yes
49	FK67	Female	66	sputum	2019/01/15	Shanghai	FK		Yes
50	FK68	Male	70	sputum	2019/01/15	Shanghai	FK	Yes
51	FK69	Male	85	sputum	2019/01/15	Shanghai	FK	Yes
52	FK70	Male	72	sputum	2019/01/15	Shanghai	FK	Yes
53	FK71	Male	72	sputum	2019/01/15	Shanghai	FK	Yes
54	FK72	Male	72	sputum	2019/01/15	Shanghai	FK	Yes
55	FK73	Male	72	sputum	2019/01/15	Shanghai	FK	Yes
56	FK74	Male	73	sputum	2019/01/15	Shanghai	FK	Yes
57	FK75	Female	64	sputum	2019/01/15	Shanghai	FK	Yes
58	FK76	Male	79	sputum	2019/01/15	Shanghai	FK	Yes
59	FK77	Male	61	sputum	2019/01/15	Shanghai	FK	Yes
60	FK78	Female	75	sputum	2019/01/15	Shanghai	FK	Yes
61	FK79	Male	61	sputum	2019/01/15	Shanghai	FK	Yes
62	FK80	Male	61	sputum	2019/01/15	Shanghai	FK	Yes
63	FK81	Female	82	sputum	2019/01/15	Shanghai	FK	Yes
64	FK82	Male	85	sputum	2019/01/15	Shanghai	FK	Yes
65	FK83	Female	67	sputum	2019/01/15	Shanghai	FK	Yes	Yes
66	FK84	Male	59	sputum	2019/01/15	Shanghai	FK	Yes
67	FK85	Female	71	sputum	2019/01/15	Shanghai	FK	Yes
68	FK86	Female	67	sputum	2019/01/15	Shanghai	FK	Yes
69	FK88	Male	59	sputum	2019/01/23	Shanghai	FK	Yes
70	FK89	Male	91	sputum	2019/01/23	Shanghai	FK	Yes
71	FK90	Male	64	sputum	2019/01/23	Shanghai	FK	Yes
72	FK141	Male	59	sputum	2019-02-25	Shanghai	FK	Yes
73	FK142	Female	86	sputum	2019/02/25	Shanghai	FK	Yes
74	FK143	Male	70	sputum	2019/02/25	Shanghai	FK	Yes
75	FK144	Male	68	sputum	2019/02/25	Shanghai	FK	Yes
76	FK145	Male	59	sputum	2019/02/25	Shanghai	FK	Yes
77	FK146	Male	52	sputum	2019/02/25	Shanghai	FK	Yes
78	FK147	Male	71	sputum	2019/02/25	Shanghai	FK	Yes
79	FK148	Male	70	sputum	2019/02/25	Shanghai	FK	Yes
80	FK149	Female	62	sputum	2019/02/25	Shanghai	FK	Yes
81	FK150	Male	73	sputum	2019/02/25	Shanghai	FK	Yes
82	FK151	Male	85	sputum	2019/02/25	Shanghai	FK	Yes
83	FK153	Male	66	sputum	2019/02/25	Shanghai	FK	Yes
84	FK154	Male	73	sputum	2019/02/25	Shanghai	FK	Yes
85	FK155	Male	66	sputum	2019/02/25	Shanghai	FK	Yes
86	FK156	Female	59	sputum	2019/02/25	Shanghai	FK	Yes
87	FK158	Male	65	sputum	2019/02/25	Shanghai	FK	Yes
88	FK160	Male	69	sputum	2019/02/25	Shanghai	FK	Yes
89	FK161	Male	72	sputum	2019/02/27	Shanghai	FK	Yes
90	FK162	Male	74	sputum	2019/02/27	Shanghai	FK	Yes
91	FK163	Male	75	sputum	2019/02/27	Shanghai	FK	Yes
92	FK164	Male	85	sputum	2019/02/27	Shanghai	FK	Yes
93	FK165	Male	55	sputum	2019/02/27	Shanghai	FK	Yes
94	FK166	Male	65	sputum	2019/03/01	Shanghai	FK	Yes
95	FK167	Male	74	sputum	2019/03/01	Shanghai	FK	Yes
96	FK168	Female	60	sputum	2019/03/01	Shanghai	FK	Yes
97	FK169	Male	60	sputum	2019/03/01	Shanghai	FK	Yes
98	FK170	Male	71	sputum	2019/03/01	Shanghai	FK	Yes
99	FK171	Female	65	sputum	2019/03/01	Shanghai	FK	Yes
100	FK173	Female	78	sputum	2019/03/01	Shanghai	FK	Yes
101	FK174	Male	61	sputum	2019/03/01	Shanghai	FK	Yes
102	FK175	Male	61	sputum	2019/03/01	Shanghai	FK	Yes
103	FK176	Male	59	sputum	2019/03/01	Shanghai	FK	Yes
104	FK177	Male	76	throat swab	2019/03/01	Shanghai	FK	Yes
105	FK178	Male	66	sputum	2019/03/01	Shanghai	FK	Yes
106	FK179	Female	69	sputum	2019/03/01	Shanghai	FK	Yes
107	FK181	Female	67	sputum	2019/03/01	Shanghai	FK	Yes	Yes
108	FK182	Male	72	sputum	2019/03/01	Shanghai	FK	Yes
109	FK183	Male	68	sputum	2019/03/01	Shanghai	FK	Yes
110	FK184	Male	64	sputum	2019/03/01	Shanghai	FK	Yes
111	FK185	Female	70	sputum	2019/03/01	Shanghai	FK	Yes
112	FK186	Male	81	sputum	2019/03/01	Shanghai	FK	Yes
113	FK187	Male	61	sputum	2019/03/01	Shanghai	FK	Yes
114	FK188	Female	71	sputum	2019/03/01	Shanghai	FK	Yes
115	FK189	Male	98	sputum	2019/03/01	Shanghai	FK	Yes
116	FK190	Male	84	sputum	2019/03/01	Shanghai	FK	Yes	Yes
117	FK191	Female	71	sputum	2019/03/19	Shanghai	FK	Yes
118	FK192	Female	65	BALF	2019/03/19	Shanghai	FK	Yes
119	FK193	Male	66	sputum	2019/03/19	Shanghai	FK	Yes
120	FK194	Female	57	sputum	2019/03/19	Shanghai	FK	Yes
121	FK195	Male	80	sputum	2019/03/19	Shanghai	FK	Yes
122	FK197	Male	68	sputum	2019/03/19	Shanghai	FK	Yes
123	FK198	Female	57	sputum	2019/03/19	Shanghai	FK	Yes
124	FK199	Male	55	sputum	2019/03/19	Shanghai	FK	Yes
125	FK200	Female	74	sputum	2019/03/19	Shanghai	FK	Yes
126	FK201	Male	72	sputum	2019/03/19	Shanghai	FK	Yes
127	FK202	Male	66	sputum	2019/03/19	Shanghai	FK	Yes
128	FK203	Male	77	sputum	2019/03/19	Shanghai	FK	Yes
129	FK204	Male	75	sputum	2019/03/19	Shanghai	FK	Yes
130	FK205	Male	66	sputum	2019/03/19	Shanghai	FK	Yes
131	FK206	Male	66	sputum	2019/03/19	Shanghai	FK	Yes
132	FK207	Male	59	sputum	2019/03/19	Shanghai	FK	Yes
133	FK208	Female	36	sputum	2019/04/09	Shanghai	FK	Yes
134	FK209	Male	91	sputum	2019/04/09	Shanghai	FK	Yes
135	FK210	Male	67	sputum	2019/04/09	Shanghai	FK	Yes
136	FK211	Male	67	sputum	2019/04/09	Shanghai	FK	Yes
137	FK212	Male	83	sputum	2019/04/09	Shanghai	FK	Yes
138	FK213	Male	62	sputum	2019/04/09	Shanghai	FK	Yes
139	FK214	Male	67	sputum	2019/04/09	Shanghai	FK	Yes
140	RJ2	Male	87	sputum	2014-01-17	Shanghai	RJ	Yes
141	RJ5	Female	89	urine	2014-02-06	Shanghai	RJ	Yes
142	RJ6	Male	84	feces	2014-02-11	Shanghai	RJ	Yes
143	RJ7	Male	91	feces	2014-02-13	Shanghai	RJ	Yes
144	RJ8	Female	89	feces	2014-02-21	Shanghai	RJ	Yes
145	RJ9	Male	58	urine	2014-02-21	Shanghai	RJ	Yes
146	RJ10	Male	90	sputum	2019/01/23	Shanghai	RJ	Yes
147	RJ11	Male	74	sputum	2014-02-22	Shanghai	RJ	Yes
148	RJ12	Male	79	sputum	2014-02-22	Shanghai	RJ	Yes
149	RJ13	Male	63	sputum	2014-02-26	Shanghai	RJ	Yes
150	RJ14	Female	80	sputum	2014-02-26	Shanghai	RJ	Yes
151	RJ15	Male	87	sputum	2014-02-28	Shanghai	RJ	Yes
152	RJ16	Male	91	feces	2014-02-28	Shanghai	RJ	Yes
153	RJ17	Male	86	sputum	2014-03-11	Shanghai	RJ	Yes
154	RJ18	Male	87	sputum	2014-03-13	Shanghai	RJ	Yes
155	RJ19	Male	90	sputum	2014-03-13	Shanghai	RJ	Yes
156	RJ21	Male	74	drainage	2014-03-18	Shanghai	RJ	Yes
157	RJ23	Female	80	sputum	2014-03-20	Shanghai	RJ	Yes
158	RJ24	Male	87	sputum	2014-03-21	Shanghai	RJ	Yes
159	RJ25	Male	91	feces	2014-03-27	Shanghai	RJ	Yes
160	RJ26	Male	79	sputum	2014-03-28	Shanghai	RJ	Yes
161	RJ27	Female	89	sputum	2014-03-31	Shanghai	RJ	Yes
162	RJ28	Male	87	sputum	2014-04-04	Shanghai	RJ	Yes
163	RJ29	Female	86	sputum	2014-04-10	Shanghai	RJ	Yes
164	RJ30	Female	80	sputum	2014-04-10	Shanghai	RJ	Yes
165	RJ31	Male	87	sputum	2014-04-17	Shanghai	RJ	Yes
166	RJ32	Female	80	sputum	2014-04-19	Shanghai	RJ	Yes
167	RJ33	Male	89	urine	2014-04-21	Shanghai	RJ	Yes
168	RJ34	Male	64	sputum	2014-04-22	Shanghai	RJ	Yes
169	RJ35	Male	85	sputum	2014-04-22	Shanghai	RJ	Yes
170	RJ36	Male	73	sputum	2014-04-26	Shanghai	RJ	Yes
171	RJ37	Male	95	sputum	2014-05-02	Shanghai	RJ	Yes
172	RJ38	Female	89	urine	2014-05-03	Shanghai	RJ	Yes
173	RJ39	Female	82	ascites	2014-05-03	Shanghai	RJ	Yes
174	RJ40	Female	80	sputum	2014-05-06	Shanghai	RJ	Yes
175	RJ41	Male	91	sputum	2014-05-08	Shanghai	RJ	Yes
176	RJ42	Male	70	sputum	2014-05-08	Shanghai	RJ	Yes
177	RJ43	Male	67	sputum	2014-05-08	Shanghai	RJ	Yes
178	RJ44	Male	87	sputum	2014-05-08	Shanghai	RJ	Yes
179	RJ45	Female	78	sputum	2014-05-09	Shanghai	RJ	Yes
180	RJ46	Male	83	venous blood	2014-05-10	Shanghai	RJ	Yes
181	RJ47	Male	66	sputum	2014-05-13	Shanghai	RJ	Yes
182	RJ48	Male	63	blood	2014-05-15	Shanghai	RJ	Yes
183	RJ49	Female	89	feces	2014-05-17	Shanghai	RJ	Yes
184	RJ50	Female	80	sputum	2014-05-17	Shanghai	RJ	Yes
185	RJ51	Female	86	sputum	2014-05-20	Shanghai	RJ	Yes
186	RJ52	Male	87	sputum	2014-05-24	Shanghai	RJ	Yes
187	RJ53	Female	80	sputum	2014-05-26	Shanghai	RJ	Yes
188	RJ54	Female	76	sputum	2014-05-28	Shanghai	RJ	Yes
189	RJ55	Female	80	sputum	2014-05-26	Shanghai	RJ	Yes
190	RJ56	Female	84	sputum	2014-06-03	Shanghai	RJ	Yes
191	RJ57	Male	57	sputum	2014-06-05	Shanghai	RJ	Yes
192	RJ58	Male	87	sputum	2014-06-05	Shanghai	RJ	Yes
193	RJ59	Male	60	sputum	2014-06-05	Shanghai	RJ	Yes
194	RJ60	Female	80	sputum	2014-06-07	Shanghai	RJ	Yes
195	RJ61	Male	87	sputum	2014-06-14	Shanghai	RJ	Yes
196	RJ62	Female	89	feces	2014-06-14	Shanghai	RJ	Yes
197	RJ63	Male	90	sputum	2014-06-17	Shanghai	RJ	Yes
198	RJ64	Male	71	feces	2014-06-18	Shanghai	RJ	Yes
199	RJ65	Female	80	sputum	2014-06-18	Shanghai	RJ	Yes
200	RJ66	Male	90	feces	2014-06-20	Shanghai	RJ	Yes
201	RJ67	Female	79	sputum	2014-06-24	Shanghai	RJ	Yes
202	RJ68	Male	87	sputum	2014-06-26	Shanghai	RJ	Yes
203	RJ69	Female	80	sputum	2014-06-28	Shanghai	RJ	Yes
204	RJ70	Male	87	sputum	2014-07-10	Shanghai	RJ	Yes
205	RJ71	Male	85	sputum	2014-07-16	Shanghai	RJ	Yes
206	RJ72	Male	90	sputum	2014-07-18	Shanghai	RJ	Yes
207	RJ73	Female	89	urine	2014-07-24	Shanghai	RJ	Yes
208	RJ74	Male	87	sputum	2014-07-25	Shanghai	RJ	Yes
209	RJ75	Male	66	sputum	2014-07-26	Shanghai	RJ	Yes
210	RJ76	Female	52	urine	2014-07-26	Shanghai	RJ	Yes
211	RJ77	Female	80	venous blood	2014-06-28	Shanghai	RJ	Yes
212	RJ78	Female	89	urine	2014-07-30	Shanghai	RJ	Yes
213	RJ79	Male	91	sputum	2014-07-31	Shanghai	RJ	Yes
214	RJ80	Male	91	sputum	2014-08-01	Shanghai	RJ	Yes
215	RJ81	Male	87	sputum	2014-08-01	Shanghai	RJ	Yes
216	RJ82	Male	66	feces	2014-08-07	Shanghai	RJ	Yes
217	RJ83	Male	90	sputum	2014-08-08	Shanghai	RJ	Yes
218	RJ84	Male	84	sputum	2014-08-08	Shanghai	RJ	Yes
219	RJ85	Male	87	sputum	2014-08-14	Shanghai	RJ	Yes
220	RJ86	Female	89	feces	2014-08-18	Shanghai	RJ	Yes
221	RJ87	Male	90	sputum	2014-08-18	Shanghai	RJ	Yes
222	RJ88	Female	64	sputum	2014-08-19	Shanghai	RJ	Yes
223	RJ89	Male	90	urine	2014-08-22	Shanghai	RJ	Yes
224	RJ90	Male	84	blood	2014-08-26	Shanghai	RJ	Yes
225	RJ91	Male	90	urine	2014-09-06	Shanghai	RJ	Yes
226	RJ92	Male	90	urine	2014-09-11	Shanghai	RJ	Yes
227	RJ93	Male	23	feces	2014-08-19	Shanghai	RJ	Yes
228	RJ94	Male	86	sputum	2014-08-23	Shanghai	RJ	Yes
229	RJ95	Male	84	feces	2014-08-25	Shanghai	RJ	Yes
230	RJ96	Male	81	sputum	2014-08-26	Shanghai	RJ	Yes
231	RJ97	Male	90	sputum	2014-08-26	Shanghai	RJ	Yes
232	RJ98	Male	70	sputum	2014-08-27	Shanghai	RJ	Yes
233	RJ99	Male	87	sputum	2014-08-28	Shanghai	RJ	Yes
234	RJ100	Male	90	sputum	2014-09-09	Shanghai	RJ	Yes	Yes	Yes(2.5N)
235	RJ101	Male	70	sputum	2014-09-10	Shanghai	RJ	Yes
236	RJ103	Male	95	sputum	2014-09-17	Shanghai	RJ	Yes
237	RJ104	Male	90	sputum	2014-09-19	Shanghai	RJ	Yes	Yes	Yes(3N)
238	RJ105	Male	75	sputum	2014-09-20	Shanghai	RJ	Yes
239	RJ106	Male	85	sputum	2014-10-14	Shanghai	RJ	Yes
240	RJ107	Male	91	sputum	2014-10-14	Shanghai	RJ	Yes
241	RJ108	Male	75	sputum	2014-10-16	Shanghai	RJ	Yes
242	RJ109	Female	68	blood	2014-10-20	Shanghai	RJ	Yes
243	RJ110	Female	85	sputum	2014-10-21	Shanghai	RJ	Yes
244	RJ111	Female	84	sputum	2014-10-21	Shanghai	RJ	Yes
245	RJ112	Male	80	sputum	2014-10-21	Shanghai	RJ	Yes
246	RJ113	Female	89	sputum	2014-10-21	Shanghai	RJ	Yes
247	RJ114	Male	90	sputum	2014-10-22	Shanghai	RJ	Yes
248	RJ115	Male	93	sputum	2014-10-22	Shanghai	RJ	Yes
249	RJ116	Female	86	sputum	2014-10-22	Shanghai	RJ	Yes
250	RJ117	Male	42	feces	2014-10-22	Shanghai	RJ	Yes	Yes
251	RJ118	Male	90	feces	2014-10-24	Shanghai	RJ	Yes
252	RJ119	Female	73	feces	2014-10-24	Shanghai	RJ	Yes
253	RJ120	Male	85	sputum	2014-10-31	Shanghai	RJ	Yes
254	RJ121	Male	90	urine	2014-11-03	Shanghai	RJ	Yes
255	RJ122	Male	68	sputum	2014-11-03	Shanghai	RJ	Yes
256	RJ123	Male	90	sputum	2014-11-05	Shanghai	RJ	Yes
257	RJ124	Male	93	sputum	2014-11-05	Shanghai	RJ	Yes
258	RJ125	Male	68	sputum	2014-11-06	Shanghai	RJ	Yes
259	RJ126	Female	89	feces	2014-11-13	Shanghai	RJ	Yes
260	RJ127	Male	93	sputum	2014-11-15	Shanghai	RJ	Yes
261	RJ128	Male	75	sputum	2014-11-17	Shanghai	RJ	Yes
262	RJ129	Male	90	sputum	2014-11-18	Shanghai	RJ	Yes
263	RJ130	Male	90	urine	2014-11-18	Shanghai	RJ	Yes
264	RJ131	Male	65	feces	2014-11-21	Shanghai	RJ	Yes
265	RJ132	Male	90	sputum	2014-11-26	Shanghai	RJ	Yes
266	RJ133	Male	91	sputum	2014-11-27	Shanghai	RJ	Yes
267	RJ134	Male	90	sputum	2014-11-28	Shanghai	RJ	Yes
268	RJ135	Male	93	sputum	2014-11-29	Shanghai	RJ	Yes
269	RJ136	Male	90	sputum	2014-12-01	Shanghai	RJ	Yes
270	RJ137	Male	71	sputum	2014-12-02	Shanghai	RJ	Yes
271	RJ138	Female	89	urine	2014-12-06	Shanghai	RJ	Yes
272	RJ139	Male	90	sputum	2014-12-10	Shanghai	RJ	Yes
273	RJ140	Male	54	sputum	2014-12-10	Shanghai	RJ	Yes
274	RJ141	Male	93	sputum	2014-12-11	Shanghai	RJ	Yes
275	RJ142	Male	90	sputum	2014-12-12	Shanghai	RJ	Yes
276	RJ143	Male	88	sputum	2014-12-15	Shanghai	RJ	Yes
277	RJ144	Male	90	sputum	2014-12-16	Shanghai	RJ	Yes
278	RJ145	Male	90	sputum	2014-12-20	Shanghai	RJ	Yes
279	RJ146	Female	89	sputum	2014-12-22	Shanghai	RJ	Yes
280	RJ147	Female	79	sputum	2014-12-22	Shanghai	RJ	Yes
281	RJ148	Male	90	sputum	2014-12-24	Shanghai	RJ	Yes
282	RJ149	Male	92	sputum	2014-12-25	Shanghai	RJ	Yes
283	RJ150	Male	90	sputum	2014-12-25	Shanghai	RJ	Yes
284	RJ152	Male	90	urine	2014-01-20	Shanghai	RJ	Yes
285	RJ153	Female	83	sputum	2014-01-21	Shanghai	RJ	Yes
286	RJ155	Male	58	venous blood	2015-01-24	Shanghai	RJ	Yes
287	RJ156	Female	58	sputum	2015-01-24	Shanghai	RJ	Yes
288	RJ158	Female	83	sputum	2015-01-26	Shanghai	RJ	Yes
289	RJ160	Male	68	sputum	2015-01-30	Shanghai	RJ	Yes
290	RJ161	Female	83	sputum	2015-02-03	Shanghai	RJ	Yes
291	RJ162	Male	68	sputum	2015-02-05	Shanghai	RJ	Yes
292	RJ163	Female	84	sputum	2015-02-06	Shanghai	RJ	Yes
293	RJ164	Male	85	sputum	2015-02-07	Shanghai	RJ	Yes
294	RJ165	Male	87	sputum	2015-02-17	Shanghai	RJ	Yes
295	RJ166	Male	85	feces	2015-02-27	Shanghai	RJ	Yes
296	RJ167	Male	84	sputum	2015-02-28	Shanghai	RJ	Yes
297	RJ168	Male	78	feces	2015-03-03	Shanghai	RJ	Yes
298	RJ169	Male	68	sputum	2015-03-17	Shanghai	RJ	Yes
299	RJ171	Male	43	sputum	2015-04-03	Shanghai	RJ	Yes
300	RJ172	Female	87	sputum	2015-04-11	Shanghai	RJ	Yes
301	RJ173	Female	77	sputum	2015-04-14	Shanghai	RJ	Yes
302	RJ174	Female	77	sputum	2015-04-14	Shanghai	RJ	Yes
303	RJ175	Female	86	sputum	2015-04-25	Shanghai	RJ	Yes
304	RJ176	Female	82	blood	2015-04-28	Shanghai	RJ	Yes
305	RJ177	Female	72	blood	2015-05-04	Shanghai	RJ	Yes
306	RJ178	Female	77	feces	2015-05-15	Shanghai	RJ	Yes
307	RJ180	Male	71	sputum	2015-05-22	Shanghai	RJ	Yes	Yes
308	RJ181	Male	78	sputum	2015-05-22	Shanghai	RJ	Yes
309	RJ182	Female	87	sputum	2015-05-25	Shanghai	RJ	Yes
310	RJ184	Male	83	sputum	2015-06-01	Shanghai	RJ	Yes
311	RJ185	Male	75	sputum	2015-06-09	Shanghai	RJ	Yes
312	RJ186	Male	50	sputum	2015-06-10	Shanghai	RJ	Yes	Yes	Yes(2.8N)
313	RJ187	Male	69	sputum	2015-06-18	Shanghai	RJ	Yes
314	RJ188	Male	72	sputum	2015-06-23	Shanghai	RJ	Yes	Yes	Yes(2.7N)
315	RJ189	Male	69	sputum	2015-06-27	Shanghai	RJ	Yes
316	RJ190	Female	83	sputum	2015-06-30	Shanghai	RJ	Yes
317	RJ191	Female	65	feces	2015-07-04	Shanghai	RJ	Yes
318	RJ192	Female	83	sputum	2015-07-09	Shanghai	RJ	Yes
319	RJ193	Male	62	sputum	2015-07-20	Shanghai	RJ	Yes
320	RJ194	Female	83	sputum	2015-07-21	Shanghai	RJ	Yes
321	RJ195	Male	62	sputum	2015-07-29	Shanghai	RJ	Yes
322	RJ196	Male	84	blood	2015-08-04	Shanghai	RJ	Yes
323	RJ198	Male	62	sputum	2015-08-08	Shanghai	RJ	Yes
324	RJ200	Female	32	feces	2015-09-02	Shanghai	RJ	Yes
325	RJ201	Male	91	blood	2015-09-06	Shanghai	RJ	Yes
326	RJ202	Female	90	sputum	2015-09-10	Shanghai	RJ	Yes
327	RJ203	Male	82	sputum	2015-09-11	Shanghai	RJ	Yes
328	RJ205	Male	84	sputum	2015-09-23	Shanghai	RJ	Yes
329	RJ206	Male	53	feces	2015-09-24	Shanghai	RJ	Yes
330	RJ207	Male	84	sputum	2015-09-24	Shanghai	RJ	Yes
331	RJ208	Male	65	sputum	2015-09-29	Shanghai	RJ	Yes
332	RJ209	Female	78	sputum	2015-10-02	Shanghai	RJ	Yes
333	RJ210	Male	84	sputum	2015-09-23	Shanghai	RJ	Yes
334	RJ212	Female	64	feces	2015-10-05	Shanghai	RJ	Yes
335	RJ213	Female	64	urine	2015-10-05	Shanghai	RJ	Yes
336	RJ214	Male	84	sputum	2015-10-13	Shanghai	RJ	Yes
337	RJ215	Female	78	sputum	2015-10-13	Shanghai	RJ	Yes
338	RJ216	Female	90	sputum	2015-10-16	Shanghai	RJ	Yes
339	RJ217	Female	80	sputum	2015-10-20	Shanghai	RJ	Yes
340	RJ218	Male	76	sputum	2015-10-27	Shanghai	RJ	Yes
341	RJ219	Male	27	sputum	2015-08-08	Shanghai	RJ	Yes
342	RJ220	Male	81	sputum	2014-09-23	Shanghai	RJ	Yes
343	RJ221	Female	84	sputum	2014-09-24	Shanghai	RJ	Yes
344	RJ222	Male	84	sputum	2014-10-02	Shanghai	RJ	Yes
345	RJ223	Male	75	sputum	2014-10-08	Shanghai	RJ	Yes
346	RJ224	Male	70	sputum	2014-10-09	Shanghai	RJ	Yes
347	RJ225	Female	95	feces	2014-10-10	Shanghai	RJ	Yes
348	RJ226	Male	88	feces	2014-10-11	Shanghai	RJ	Yes
349	RJ1271	Female	64	swab	2019-12-11	Shanghai	RJ	Yes	Yes
350	RJ1372	Female	64	swab	2019//11/11	Shanghai	RJ	Yes	Yes
351	CMU1	Male	47	blood	2018-01-10	Shenyang	CMU	Yes
352	CMU2	Male	92	urine	2017-12-16	Shenyang	CMU	Yes
353	CMU3	Female	72	urine	2019-06-26	Shenyang	CMU	Yes
354	CMU4	Female	76	urine	2012-06-26	Shenyang	CMU	Yes
355	CMU5	Male	68	sputum	2017-11-13	Shenyang	CMU	Yes
356	CMU6	Male	74	blood	2017-08-24	Shenyang	CMU	Yes
357	CMU7	Male	56	other	2017-08-24	Shenyang	CMU	Yes
358	CMU8	Male	65	urine	2017-08-13	Shenyang	CMU	Yes
359	CMU9	Female	84	swab	2017-07-31	Shenyang	CMU	Yes
360	CMU10	Male	71	urine	2017-06-28	Shenyang	CMU	Yes
361	CMU11	Female	74	urine	2017-06-16	Shenyang	CMU	Yes
362	CMU12	Female	54	urine	2014-05-18	Shenyang	CMU	Yes
363	CMU13	Male	42	drainage	2018-10-29	Shenyang	CMU	Yes
364	CMU14	Female	63	catheter	2016-07-01	Shenyang	CMU	Yes
365	CMU15	Male	56	urine	2016-07-27	Shenyang	CMU	Yes
366	CMU16	Female	52	catheter	2016-07-12	Shenyang	CMU	Yes
367	CMU17	Male	64	drainage	2016-07-09	Shenyang	CMU	Yes
368	CMU18	Female	75	catheter	2016-07-25	Shenyang	CMU	Yes
369	CMU19	Female	75	catheter	2016-08-01	Shenyang	CMU	Yes
370	CMU20	Male	75	drainage	2016-07-20	Shenyang	CMU	Yes
371	CMU21	Male	64	drainage	2016-07-09	Shenyang	CMU	Yes
372	CMU22	Female	62	drainage	2015-07-09	Shenyang	CMU	Yes
373	CMU23	Female	61	drainage	2015-06-20	Shenyang	CMU	Yes
374	CMU24	Male	83	blood	2015-04-10	Shenyang	CMU	Yes
375	CMU25	Female	35	urine	2015-03-27	Shenyang	CMU	Yes
376	CMU26	Female	72	urine	2012-12-17	Shenyang	CMU	Yes
377	CMU27	Male	72	pus	2016-09-15	Shenyang	CMU	Yes
378	CMU28	Female	23	Secretion	2016-09-18	Shenyang	CMU	Yes
379	CMU29	Female	52	urine	2014-03-22	Shenyang	CMU	Yes
380	CMU30	Male	52	drainage	2012-05-30	Shenyang	CMU	Yes
381	CMU31	Male	52	drainage	2012-06-07	Shenyang	CMU	Yes
382	CMU32	Female	43	catheter	2017-03-20	Shenyang	CMU	Yes
383	CMU33	Male	56	urine	2016-08-18	Shenyang	CMU	Yes
384	CMU34	Female	57	urine	2017-09-26	Shenyang	CMU	Yes
385	CMU35	Male	58	blood	2015-11-07	Shenyang	CMU	Yes
386	CMU36	Female	79	urine	2015-10-04	Shenyang	CMU	Yes
387	CMU37	Male	90	blood	2016-02-06	Shenyang	CMU	Yes
388	CMU38	Male	48	urine	2014-03-12	Shenyang	CMU	Yes
389	CMU39	Female	73	urine	2014-03-09	Shenyang	CMU	Yes
390	CMU40	Female	75	blood	2016-07-26	Shenyang	CMU	Yes
391	CMU41	Female	56	urine	2014-03-08	Shenyang	CMU	Yes
392	CMU42	Female	50	urine	2012-06-24	Shenyang	CMU	Yes
393	CMU43	Male	52	drainage	2012-06-30	Shenyang	CMU	Yes
394	CMU44	Male	92	sputum	2017-12-11	Shenyang	CMU	Yes
395	CMU45	Female	73	urine	2018-01-25	Shenyang	CMU	Yes
396	CMU46	Male	79	blood	2012-04-28	Shenyang	CMU	Yes
397	CMU47	Female	83	blood	2012-05-08	Shenyang	CMU	Yes
398	CMU48	Male	93	blood	2014-01-02	Shenyang	CMU	Yes
399	CMU49	Male	32	feces	2012-06-02	Shenyang	CMU	Yes
400	CMU50	Male	88	urine	2017-01-06	Shenyang	CMU	Yes
401	CMU51	Female	60	urine	2016-11-14	Shenyang	CMU	Yes
402	CMU52	Female	51	urine	2016-10-02	Shenyang	CMU	Yes
403	CMU53	Female	23	Secretion	2016-10-22	Shenyang	CMU	Yes
404	CMU54	Female	51	urine	2016-09-30	Shenyang	CMU	Yes
405	CMU55	Female	39	blood	2014-09-08	Shenyang	CMU	Yes
406	CMU56	Female	80	urine	2014-08-28	Shenyang	CMU	Yes
407	CMU57	Female	72	urine	2015-03-12	Shenyang	CMU	Yes
408	CMU58	Male	55	urine	2017-01-16	Shenyang	CMU	Yes
409	CMU59	Female	65	drainage	2016-12-06	Shenyang	CMU	Yes
410	CMU60	Female	68	urine	2014-06-13	Shenyang	CMU	Yes
411	CMU61	Male	89	urine	2014-04-30	Shenyang	CMU	Yes
412	CMU62	Female	48	urine	2014-01-06	Shenyang	CMU	Yes
413	CMU63	Female	93	urine	2014-05-19	Shenyang	CMU	Yes
414	CMU64	Male	85	urine	2014-03-07	Shenyang	CMU	Yes
415	CMU65	Male	85	urine	2014-02-23	Shenyang	CMU	Yes
416	CMU66	Male	89	urine	2014-02-28	Shenyang	CMU	Yes
417	CMU67	Female	40	urine	2018-01-03	Shenyang	CMU	Yes
418	CMU68	Male	66	drainage	2018-01-18	Shenyang	CMU	Yes
419	CMU69	Female	43	urine	2014-03-08	Shenyang	CMU	Yes
420	CMU70	Female	18	urine	2016-12-01	Shenyang	CMU	Yes
421	CMU71	Female	50	urine	2012-07-06	Shenyang	CMU	Yes
422	CMU72	Female	71	catheter	2015-07-30	Shenyang	CMU	Yes
423	CMU73	Male	83	blood	2015-03-27	Shenyang	CMU	Yes
424	CMU74	Male	83	blood	2015-03-16	Shenyang	CMU	Yes
425	CMU75	Male	82	urine	2015-07-28	Shenyang	CMU	Yes
426	CMU76	Female	60	urine	2016-08-22	Shenyang	CMU	Yes
427	CMU77	Female	67	urine	2013-05-04	Shenyang	CMU	Yes
428	CMU78	Female	29	Abdominal fluid	2016-08-30	Shenyang	CMU	Yes
429	CMU79	Male	66	drainage	2018-01-14	Shenyang	CMU	Yes
430	CMU80	Male	70	blood	2016-03-07	Shenyang	CMU	Yes
431	CMU81	Female	79	urine	2012-07-07	Shenyang	CMU	Yes
432	CMU82	Male	62	blood	2016-11-09	Shenyang	CMU	Yes
433	CMU83	Male	65	catheter	2016-10-09	Shenyang	CMU	Yes
434	CMU84	Male	62	blood	2016-11-09	Shenyang	CMU	Yes
435	CMU85	Female	46	urine	2011-05-31	Shenyang	CMU	Yes	Yes
436	CMU86	Female	72	urine	2015-03-12	Shenyang	CMU	Yes
437	CMU87	Male	66	blood	2015-02-16	Shenyang	CMU	Yes
438	CMU88	Male	68	urine	2017-09-08	Shenyang	CMU	Yes
439	CMU89	Female	73	urine	2017-08-19	Shenyang	CMU	Yes
440	CMU90	Male	91	blood	2017-06-15	Shenyang	CMU	Yes
441	CMU91	Male	66	blood	2015-03-27	Shenyang	CMU	Yes
442	CMU92	Female	74	urine	2016-11-24	Shenyang	CMU	Yes
443	CMU93	Male	74	blood	2016-10-10	Shenyang	CMU	Yes
444	CMU94	Female	70	Abdominal fluid	2017-01-20	Shenyang	CMU	Yes
445	CMU95	Female	88	urine	2016-10-03	Shenyang	CMU	Yes
446	CMU96	Female	61	drainage	2015-06-16	Shenyang	CMU	Yes
447	CMU97	Male	74	blood	2017-05-31	Shenyang	CMU	Yes		Yes(1.7N)
448	CMU98	Female	82	urine	2015-08-06	Shenyang	CMU	Yes
449	CMU99	Male	74	catheter	2017-08-23	Shenyang	CMU	Yes
450	CMU100	Male	61	blood	2017-08-27	Shenyang	CMU	Yes
451	CMU101	Male	56	urine	2014-07-20	Shenyang	CMU	Yes
452	CMU102	Female	37	urine	2019-02-20	Shenyang	CMU	Yes
453	CMU103	Male	76	sputum	2012-05-09	Shenyang	CMU	Yes
454	CMU104	Female	74	urine	2015-12-01	Shenyang	CMU	Yes
455	CMU105	Male	60	blood	2015-10-21	Shenyang	CMU	Yes
456	CMU106	Male	70	blood	2016-03-07	Shenyang	CMU	Yes
457	CMU107	Male	45	blood	2016-04-28	Shenyang	CMU	Yes	Yes	Yes(3N)
458	CMU108	Female	40	drainage	2017-09-23	Shenyang	CMU	Yes
459	CMU109	Female	86	urine	2017-10-07	Shenyang	CMU	Yes
460	CMU110	Female	63	tissue	2017-11-16	Shenyang	CMU	Yes
461	CMU111	Male	67	sputum	2017-10-26	Shenyang	CMU	Yes
462	CMU112	Male	90	swab	2017-10-26	Shenyang	CMU	Yes
463	CMU113	Female	78	sputum	2017-10-25	Shenyang	CMU	Yes
464	CMU114	Male	60	urine	2019-04-30	Shenyang	CMU	Yes
465	CMU115	Male	73	blood	2019-05-28	Shenyang	CMU	Yes
466	CMU116	Male	63	urine	2019-05-11	Shenyang	CMU	Yes
467	CMU117	Female	57	urine	2012-12-12	Shenyang	CMU	Yes
468	CMU118	Male	60	swab	2019-03-13	Shenyang	CMU	Yes
469	CMU119	Male	61	sputum	2019-01-01	Shenyang	CMU	Yes
470	CMU120	Female	72	urine	2019-06-26	Shenyang	CMU	Yes
471	CMU121	Male	60	urine	2019-04-30	Shenyang	CMU	Yes
472	CMU122	Male	64	Pleural fluid	2019-01-02	Shenyang	CMU	Yes
473	CMU123	Female	73	urine	2018-09-27	Shenyang	CMU	Yes
474	CMU124	Female	89	drainage	2018-12-21	Shenyang	CMU	Yes
475	CMU125	Female	62	urine	2011-07-22	Shenyang	CMU	Yes
476	CMU126	Female	61	urine	2018-12-17	Shenyang	CMU	Yes
477	CMU127	Male	68	urine	2018-11-12	Shenyang	CMU	Yes
478	CMU128	Male	74	catheter	2018-12-21	Shenyang	CMU	Yes
479	CMU129	Female	87	urine	2019-03-31	Shenyang	CMU	Yes
480	CMU130	Male	30	tissue	2019-01-07	Shenyang	CMU	Yes
481	CMU131	Male	32	blood	2018-08-07	Shenyang	CMU	Yes
482	CMU132	Female	59	urine	2019-08-08	Shenyang	CMU	Yes
483	CMU133	Female	69	urine	2019-08-07	Shenyang	CMU	Yes	Yes	Yes(3N)
484	CMU134	Female	59	Secretion	2019-08-08	Shenyang	CMU	Yes
485	CMU135	Female	61	urine	2019-05-04	Shenyang	CMU	Yes
486	CMU136	Male	68	urine	2018-11-08	Shenyang	CMU	Yes
487	CMU137	Male	60	urine	2019-05-02	Shenyang	CMU	Yes
488	CMU138	Male	60	urine	2019-05-01	Shenyang	CMU	Yes
489	CMU139	Female	82	urine	2019-03-28	Shenyang	CMU	Yes
490	CMU140	Male	60	urine	2019-05-02	Shenyang	CMU	Yes
491	CMU141	Female	86	Secretion	2019-01-07	Shenyang	CMU	Yes
492	CMU142	Female	32	blood	2018-07-22	Shenyang	CMU	Yes		Yes(1.2N)
493	CMU143	Male	81	swab	2012-04-18	Shenyang	CMU	Yes
494	CMU144	Male	60	urine	2019-04-30	Shenyang	CMU	Yes
495	CMU145	Female	18	urine	2019-04-29	Shenyang	CMU	Yes
496	CMU146	Male	60	urine	2019-05-07	Shenyang	CMU	Yes
497	CMU147	Male	60	urine	2019-05-03	Shenyang	CMU	Yes
498	CMU148	Female	67	urine	2018-08-11	Shenyang	CMU	Yes
499	CMU149	Female	86	Secretion	2019-01-07	Shenyang	CMU	Yes
500	CMU150	Male	62	urine	2019-02-09	Shenyang	CMU	Yes
Notes:
1.Abbreviation of hospital:
	CMU:The first hospital of China medical university
	RJ: Shanghai Renji hospital
	FK: Shanghai pulmonary hospital
	CS: Clinical strains from three Guiyang hospitals（AGMU,BY, and TCM)
		AGMU:The affiliated hospital of Guiyang medical university
		BY: Baiyun hospital
		TCM:No.2 hospital affiliated toTraditional Chinese Medical college of Guiyang
2. Blue grids means isolates have diploid form; Orange grids means isolates have aneuploid/hyperploid from.

## Sheet: Strains for Fig7
Number	Isolate	Ploidy
1	FK64	haploid (1N)	hyperdiploid (3N)
2	FK181	haploid (1N)	diploid (2N)
3	FK190	haploid (1N)	diploid (2N)
4	RJ104	haploid (1N)	diploid (2N)	hyperdiploid (3N)
5	RJ186	haploid (1N)	diploid (2N)	hyperdiploid (2.8N)
6	RJ188	haploid (1N)	diploid (2N)	hyperdiploid (2.7N)
7	CMU107	haploid (1N)	diploid (2N)	hyperdiploid (3N)
8	CMU133	haploid (1N)	diploid (2N)	hyperdiploid (3N)
9	CMU142	haploid (1N)	aneuploid (1.2N)
10	FK67	diploid (2N)
11	FK83	haploid (1N)	diploid (2N)
12	RJ100	haploid (1N)	diploid (2N)	hyperdiploid (2.5N)
13	RJ117	haploid (1N)	diploid (2N)
14	RJ180	haploid (1N)	diploid (2N)
15	CMU85	haploid (1N)	diploid (2N)
16	CMU97	haploid (1N)	aneuploid (1.7N)
Candida parapsilosis ATCC22019 and Pichia kudriavzevii ATCC6258 served as quality controls.
