# Supplementary material for: Ploidy Variation and Spontaneous Haploid-Diploid Switching of Candida glabrata Clinical Isolates
Source: mSphere. 2022 Jun 21;7(4):e00260-22. doi: 10.1128/msphere.00260-22 (PMC9429935; doi:10.1128/msphere.00260-22)
Supplement: DATA SET S2 [file msphere.00260-22-s0004.xlsx]

## Sheet: All genes
Expression profiles of all genes
Ortholog in Candida albicans		Ortholog in Saccharomyces cerevisiae		Candida glabrata		FPKM of haploid 1	FPKM of haploid 2	FPKM of haploid 3	FPKM of diploid 1	FPKM of diploid 2	FPKM of diploid 3	Log2 (diploid/haploid)	FDR adjusted p-value	Functional description
ORF	Gene Name	Gene ID	Gene Name	Gene ID	Gene name
orf19.351	orf19.351	YPR153W	YPR153W	CAGL0L08382g	CAGL0L08382g	178.429	192.733	171.361	296.65	237.183	315.321	0.645319	0.00400649	Ortholog of S. cerevisiae : MAY24, C. albicans SC5314 : C3_03530W_A, C. dubliniensis CD36 : Cd36_83540, C. parapsilosis CDC317 : CPAR2_404520 and C. auris B8441 : B9J08_002269
orf19.1195	orf19.1195	YKL134C	YKL134C	CAGL0D02112g	CAGL0D02112g	1938.07	2275.85	2129.44	2049.84	2145.9	2170.15	0.00515161	0.969942	Ortholog(s) have metalloendopeptidase activity, role in cellular iron ion homeostasis, protein processing involved in protein targeting to mitochondrion, protein stabilization and mitochondrial matrix localization
orf19.2251	AAH1	YNL141W	AAH1	CAGL0J05984g	AAH1	1098.18	866.8	611.149	2760.14	2837.76	2547.95	1.66001	4.00985e-12	Ortholog(s) have adenine deaminase activity and role in adenine catabolic process, cell-abiotic substrate adhesion, hypoxanthine salvage, purine-containing compound salvage, regulation of G2/M transition of mitotic cell cycle
#N/A	#N/A	YHR047C	AAP1	CAGL0J00341g	AAP1	4881.66	4493.78	3996.44	4321.7	4552.42	4747.38	0.026334	0.849017	Ortholog(s) have role in glycogen metabolic process, proteolysis
#N/A	#N/A	YBL074C	AAR2	CAGL0A04543g	AAR2	43.375	60.9157	86.2799	33.1659	29.062	61.5022	-0.62164	0.332177	Putative component of the U5 snRNP; gene is downregulated in azole-resistant strain
orf19.3554	AAT1	YKL106W	AAT1	CAGL0K08580g	AAT1	2063.27	1994.24	1940.1	2127.22	2054.96	2110.6	0.0687779	0.34219	Ortholog(s) have role in chronological cell aging, replicative cell aging and mitochondrion localization
orf19.6287	AAT21	YLR027C	AAT2	CAGL0D01892g	AAT2	15132	15195	16936	9031.25	8522.66	8756.74	-0.844915	1.71125e-33	Ortholog(s) have L-aspartate:2-oxoglutarate aminotransferase activity, role in aspartate biosynthetic process and cytosol, extracellular region, peroxisome localization
orf19.6716	ABD1	YBR236C	ABD1	CAGL0K07051g	ABD1	6411.61	6479.03	6564.46	5277.06	5290.22	5399.5	-0.28495	2.11664e-13	Ortholog(s) have mRNA (guanine-N7-)-methyltransferase activity, role in 7-methylguanosine mRNA capping, cellular response to drug and P-TEFb-cap methyltransferase complex, cytosol, nucleus localization
		YMR072W	ABF2	CAGL0K03047g	ABF2	6213.47	6191.43	6342.77	4925.13	4748.35	4688.81	-0.384172	3.95565e-17	Ortholog(s) have DNA binding, DNA binding, bending activity, role in mitochondrial DNA packaging, mitochondrial genome maintenance, mitochondrion inheritance and mitochondrial chromosome, mitochondrial nucleoid localization
orf19.2699	ABP1	YCR088W	ABP1	CAGL0C03597g	ABP1	41289	39654.1	42287.9	27329.6	27086.7	27277.7	-0.593003	1.88086e-50	Putative actin-binding protein
orf19.3676	ABP140	YOR239W	ABP140	CAGL0J03780g	ABP140	3068.78	2963.9	2931.12	3074.29	3483.69	3128.8	0.111776	0.219109	Ortholog(s) have actin filament binding, protein binding, bridging, tRNA (cytosine-3-)-methyltransferase activity, role in tRNA methylation and actin filament, actin filament bundle localization
orf19.1291	ABZ1	YNR033W	ABZ1	CAGL0M10934g	ABZ1	4506.07	4322.02	3751.98	3821.45	3438.69	3501.72	-0.225505	0.0468583	Ortholog(s) have 4-amino-4-deoxychorismate synthase activity and role in para-aminobenzoic acid biosynthetic process
orf19.5837	orf19.5837	YMR289W	ABZ2	CAGL0M13497g	ABZ2	2584.75	2260.87	2517.69	4014.91	3981.49	4230.96	0.731817	3.44216e-18	Ortholog(s) have 4-amino-4-deoxychorismate lyase activity and role in folic acid biosynthetic process
orf19.7043.1	ACB1	YGR037C	ACB1	CAGL0K04125g	ACB1	13726.2	14906.4	14547.7	13885.5	13253.2	12293.6	-0.130938	0.0976697	Ortholog(s) have long-chain fatty acyl-CoA binding activity, role in chronological cell aging, very long-chain fatty acid biosynthetic process and extracellular region, nucleus localization
orf19.6124	ACE2	YLR131C	ACE2	CAGL0M04323g	ACE2	3581.39	3772.78	4031.19	4876.31	4690.23	4679.05	0.323831	9.08932e-06	Putative transcription factor; null mutation results in hypervirulence in immunocompromised mice
orf19.3417	ACF2	YLR144C	ACF2	CAGL0M04565g	ACF2	0	0	2677.07	0	0	0	-26.161	NA	Ortholog(s) have glucan endo-1,3-beta-D-glucosidase activity
#N/A	#N/A	YJR083C	ACF4	CAGL0M09273g	ACF4	4666.75	4891.23	5385.3	4016.76	4297.42	4210.46	-0.254409	0.00353534	Ortholog of S. cerevisiae : ACF4 and Saccharomyces cerevisiae S288C : YJR083C
#N/A	#N/A	YDL203C	ACK1	CAGL0J09702g	ACK1	6265.71	6197.42	7122.88	4971.2	5164.59	4709.31	-0.399547	1.02213e-05	Ortholog(s) have role in fungal-type cell wall organization, positive regulation of signal transduction
orf19.4963	orf19.4963	YDR161W	YDR161W	CAGL0E01067g	ACL4	0	0	0	0	13.1248	1.95245	4.69254	NA	Ortholog of S. cerevisiae : ACL4, C. albicans SC5314 : C1_13370W_A, C. dubliniensis CD36 : Cd36_12400, C. parapsilosis CDC317 : CPAR2_202730 and C. auris B8441 : B9J08_003962
#N/A	#N/A	YPL267W	ACM1	CAGL0A01193g	ACM1	320.383	26.9627	1230.69	506.701	522.178	349.489	-0.194814	0.889991	Ortholog(s) have ubiquitin-protein transferase inhibitor activity, role in negative regulation of ubiquitin protein ligase activity and cytoplasm, nucleus localization
orf19.6385	ACO1	YLR304C	ACO1	CAGL0D06424g	ACO1	42.3892	0	0	0	0	106.409	1.32697	NA	Putative aconitate hydratase
orf19.819	ACP12	YKL192C	ACP1	CAGL0D03586g	ACP1	9994.98	11100.6	9766.4	8582.59	8475.78	7944.52	-0.303813	0.000165939	Ortholog(s) have role in iron-sulfur cluster assembly, lipoate biosynthetic process and mitochondrial iron-sulfur cluster assembly complex localization
orf19.1743	ACS1	YAL054C	ACS1	CAGL0L00649g	ACS1	11.8295	0	0	0	0	55.6448	2.23093	0.631783	Acetyl-coenzyme A synthetase
orf19.5007	ACT1	YFL039C	ACT1	CAGL0K12694g	ACT1	75179.7	73541.2	66775.8	63778.9	61180.1	62328.1	-0.202448	0.00229262	Actin; protein abundance decreased in ace2 mutant cells
orf19.2331	ADA2	YDR448W	ADA2	CAGL0K06193g	ADA2	2784.87	2655.32	2748.97	3869.35	3885.87	3638.39	0.476606	1.46262e-14	Putative transcription coactivator, component of the Spt-Ada-Gcn5 acetyltransferase (SAGA) complex; involved in drug resistance and virulence
#N/A	#N/A	YMR184W	ADD37	CAGL0L00539g	ADD37	4519.87	4250.12	4458.99	8327.4	8796.4	8948.08	0.978834	1.71175e-63	Ortholog(s) have role in ubiquitin-dependent ERAD pathway
orf19.4827	ADE12	YNL220W	ADE12	CAGL0K05027g	ADE12	73.9346	0	113.842	0	16655.3	86.884	6.47843	NA	Ortholog(s) have DNA replication origin binding, adenylosuccinate synthase activity, sulfinylpropanyl adenylate synthase activity
orf19.3870	ADE13	YLR359W	ADE13	CAGL0B02794g	ADE13	18430.4	17142.3	14125.9	16485.3	16721.9	16000.3	-0.0144221	0.926913	Ortholog(s) have (S)-2-(5-amino-1-(5-phospho-D-ribosyl)imidazole-4-carboxamido)succinate AMP-lyase (fumarate-forming) activity, N6-(1,2-dicarboxyethyl)AMP AMP-lyase (fumarate-forming) activity
#N/A	#N/A	YLR028C	ADE16	CAGL0A03366g	ADE16	55666.9	56088.3	56521.7	42423.8	43807.6	43281.9	-0.377719	3.85132e-42	Ortholog(s) have IMP cyclohydrolase activity, phosphoribosylaminoimidazolecarboxamide formyltransferase activity and role in 'de novo' IMP biosynthetic process, IMP biosynthetic process, purine nucleotide biosynthetic process
orf19.5906	ADE2	YOR128C	ADE2	CAGL0K10340g	ADE2	7876.5	7930.02	7436.85	9652.19	10037.6	10431.9	0.37373	2.74971e-10	Putative phosphoribosylaminoimidazole carboxylase; aminoimidazole ribonucleotide (AIR) carboxylase
#N/A	#N/A	YGR204W	ADE3	CAGL0K00913g	ADE3	32714.6	30249.1	34980.5	17991.6	18270.6	18592.2	-0.8363	3.15415e-32	Ortholog(s) have formate-tetrahydrofolate ligase activity, methenyltetrahydrofolate cyclohydrolase activity, methylenetetrahydrofolate dehydrogenase (NADP+) activity, single-stranded DNA binding activity
orf19.1233	ADE4	YMR300C	ADE4	CAGL0M13717g	ADE4	5044.31	4657.55	4321.18	7981.92	9480.76	8916.84	0.91139	6.23167e-18	Ortholog(s) have amidophosphoribosyltransferase activity and role in 'de novo' IMP biosynthetic process, adenine metabolic process
orf19.5061	ADE5,7	YGL234W	ADE5,7	CAGL0H07887g	ADE5,7	4426.22	4675.53	4097.1	8078.66	9197.64	9262.42	1.00742	2.16261e-26	Ortholog(s) have phosphoribosylamine-glycine ligase activity, phosphoribosylformylglycinamidine cyclo-ligase activity
orf19.6317	ADE6	YGR061C	ADE6	CAGL0K04499g	ADE6	3925.44	3398.3	2957.48	10724.6	12807.9	12286.8	1.80041	1.04471e-38	Ortholog(s) have phosphoribosylformylglycinamidine synthase activity and role in purine nucleotide biosynthetic process
orf19.5789	ADE8	YDR408C	ADE8	CAGL0F02761g	ADE8	1440.25	1493.93	1394.86	1816.75	2081.21	1356.95	0.279637	0.188363	Ortholog(s) have phosphoribosylglycinamide formyltransferase activity, role in 'de novo' IMP biosynthetic process, adenine biosynthetic process, purine nucleotide biosynthetic process and fungal biofilm matrix localization
#N/A	#N/A	YCL058W-A	ADF1	CAGL0B00374g	ADF1	28272.6	28061.1	29029.6	16388.6	16421.9	16577.3	-0.789372	6.17716e-149	Ortholog(s) have RNA polymerase II regulatory region DNA binding activity and role in negative regulation of transcription by RNA polymerase II, pheromone-dependent signal transduction involved in conjugation with cellular fusion
orf19.5113	ADH2	YOL086C	ADH1	CAGL0I07843g	ADH1	0	0	36962.5	0	1937.78	0	-4.25345	NA	Putative alcohol dehydrogenase isoenzyme III; increased protein abundance in azole resistant strain
#N/A	#N/A	YMR083W	ADH3	CAGL0J01441g	ADH3	51641.9	47623.1	49790.7	62393.3	63844.5	57797.4	0.304138	2.85977e-06	Ortholog(s) have alcohol dehydrogenase (NAD+) activity
#N/A	#N/A	#N/A	#N/A	CAGL0H06853g	ADH6	194.202	175.757	116.238	58.0403	203.434	28.3105	-0.74672	0.419263	Putative NADP-dependent alcohol dehydrogenase VI; protein abundance increased in ace2 mutant cells
#N/A	#N/A	YMR318C	ADH6	CAGL0M14047g	ADH6	13.8011	11.9834	34.7516	5.52765	19.6871	20.5007	-0.400267	0.72845	Putative NADPH-dependent cinnamyl alcohol dehydrogenase; gene is upregulated in azole-resistant strain
orf19.2306	orf19.2306	YMR009W	ADI1	CAGL0K08800g	ADI1	10239.5	9903.29	14108	4521.62	4470.86	4274.89	-1.36813	1.8277e-17	Ortholog(s) have acireductone dioxygenase (Ni2+-requiring) activity and role in L-methionine salvage from methylthioadenosine
orf19.3391	ADK1	YDR226W	ADK1	CAGL0K11418g	ADK1	8515.3	7951.99	7270.28	10550.4	10974.2	9792.51	0.399617	1.68287e-05	Putative adenylate kinase; protein differentially expressed in azole resistant strain
orf19.7118	orf19.7118	YER170W	ADK2	CAGL0L11902g	ADK2	5699.87	6016.67	6160.62	3406.87	2894.01	2854.48	-0.965248	1.7724e-21	Ortholog(s) have adenylate kinase activity, nucleoside triphosphate adenylate kinase activity, role in nucleotide metabolic process and mitochondrial inner membrane, mitochondrial matrix localization
orf19.5591	ADO1	YJR105W	ADO1	CAGL0C04983g	ADO1	7187.43	7260.95	6412.27	9099.43	9482.64	8262.77	0.363701	0.00011761	Putative adenosine kinase; expression upregulated in biofilm vs planktonic cell culture
orf19.459	ADP1	YCR011C	ADP1	CAGL0L07744g	ADP1	30693.7	29858.7	31361.5	19098	17341.6	18859.7	-0.732995	6.69485e-36	Has domain(s) with predicted ATP binding, ATPase activity, nucleoside-triphosphatase activity, nucleotide binding activity and membrane localization
orf19.2752	ADR1	YDR216W	ADR1	CAGL0E04884g	ADR1	0	0	0	0	108.748	0	20.8952	NA	Ortholog(s) have DNA-binding transcription factor activity, RNA polymerase II-specific and RNA polymerase II activating transcription factor binding, more
#N/A	#N/A	YCR010C	ADY2	CAGL0L07766g	ADY2	11009.4	11566	10052.8	2293.05	2439.33	1973.93	-2.28249	1.08487e-91	Ortholog(s) have acetate transmembrane transporter activity, ammonium transmembrane transporter activity and role in acetate transport, ammonium transport, nitrogen utilization, plasma membrane acetate transport, transmembrane transport
#N/A	#N/A	YDL239C	ADY3	CAGL0C05577g	ADY3	128.153	116.838	115.04	301.257	379.681	325.083	1.48133	1.14606e-12	Ortholog(s) have role in ascospore wall assembly, ascospore-type prospore membrane assembly, mitochondrion inheritance, sporulation resulting in formation of a cellular spore
#N/A	#N/A	#N/A	#N/A	CAGL0K13024g	AED1	32.5312	17.9751	23.9666	30.4021	19.6871	25.3818	0.0185095	0.981712	Adhesin-like protein required for adherence to endothelial cells; identified in cell wall extracts by mass spectrometry; belongs to adhesin cluster III; predicted GPI anchor; 6 tandem repeats; expressed more in stationary growth phase
#N/A	#N/A	#N/A	#N/A	CAGL0K13002g	AED2	947.349	796.897	937.095	867.841	974.982	981.106	0.0750138	0.642883	Putative adhesin; predicted GPI-anchor; belongs to adhesin cluster III
orf19.102	orf19.102	YMR064W	AEP1	CAGL0F06567g	AEP1	5849.71	5549.32	5605.8	5002.52	5107.41	5100.78	-0.16103	0.000963664	Ortholog(s) have translation regulator activity and role in regulation of translation
orf19.7254	orf19.7254	YPL005W	AEP3	CAGL0L08910g	AEP3	53752.5	38298	44744.5	8214.08	11808.5	21858.7	-1.70765	1.28775e-06	Ortholog(s) have role in mRNA metabolic process, mitochondrial translational initiation and extrinsic component of membrane, mitochondrial inner membrane localization
#N/A	#N/A	YLR040C	AFB1	CAGL0A03586g	AFB1	248.42	295.591	289.996	310.47	181.872	223.556	-0.21976	0.521599	Ortholog(s) have role in response to pheromone triggering conjugation with cellular fusion and fungal-type cell wall localization
orf19.6432	orf19.6432	YLR397C	AFG2	CAGL0C02585g	AFG2	806.38	654.094	606.356	1171.86	1103.42	1194.9	0.746514	3.02022e-06	Ortholog(s) have ATPase activity, role in response to drug, ribosomal large subunit biogenesis and preribosome, large subunit precursor localization
orf19.1669	AFG3	YER017C	AFG3	CAGL0H09416g	AFG3	16126.6	14520.9	14608.9	8728.16	8028.6	8427.75	-0.845641	4.11397e-32	Ortholog(s) have ATPase activity, metallopeptidase activity and role in cellular protein-containing complex assembly, protein import into mitochondrial matrix, proteolysis, replicative cell aging, signal peptide processing
#N/A	#N/A	YGL071W	AFT1	CAGL0H03487g	AFT1	4453.82	4822.32	4944.32	8547.59	9541.7	8776.26	0.918004	4.09832e-31	Putative RNA polymerase II transcription factor, involved in regulation of iron acquisition genes; required for growth under iron depletion
orf19.2272	AFT2	YPL202C	AFT2	CAGL0G09042g	AFT2	0.985795	427.408	342.723	292.044	310.307	271.391	0.180388	0.920442	Ortholog(s) have DNA-binding transcription factor activity, RNA polymerase II-specific, RNA polymerase II cis-regulatory region sequence-specific DNA binding, iron-sulfur cluster binding activity
#N/A	#N/A	YNR044W	AGA1	CAGL0C03575g	AGA1	1893.71	1930.33	2134.23	918.511	897.171	901.056	-1.13229	3.86505e-36	Predicted GPI-linked protein; putative adhesin-like protein
#N/A	#N/A	YGL032C	AGA2	CAGL0A01584g	AGA2	4.92898	4.99309	9.58665	3.6851	2.81245	5.85735	-0.651621	0.603173	Ortholog(s) have cell adhesion molecule binding activity, role in agglutination involved in conjugation with cellular fusion and fungal-type cell wall localization
orf19.4966	AGC1	YPR021C	AGC1	CAGL0K02365g	AGC1	2390.55	2518.51	2626.74	2680.91	2870.57	2532.33	0.101698	0.305979	Ortholog(s) have L-aspartate transmembrane transporter activity, L-glutamate transmembrane transporter activity, antiporter activity, uniporter activity
orf19.3050	AGE1	YDR524C	AGE1	CAGL0H01617g	AGE1	2981.04	3134.66	3309.79	2934.26	2827.45	3286.95	-0.0586947	0.616203	Ortholog(s) have GTPase activator activity, phospholipid binding activity, role in endoplasmic reticulum to Golgi vesicle-mediated transport, intra-Golgi vesicle-mediated transport and endosome, trans-Golgi network localization
orf19.1396	AGE2	YIL044C	AGE2	CAGL0L00825g	AGE2	3682.93	3621.99	3525.49	3900.68	3817.43	3788.73	0.0870726	0.102552	Ortholog(s) have GTPase activator activity and role in endoplasmic reticulum to Golgi vesicle-mediated transport, intra-Golgi vesicle-mediated transport
orf19.1193	GNP1	YCL025C	AGP1	CAGL0B01012g	AGP1	862.571	763.942	693.834	2600.76	2077.46	2268.75	1.58124	7.88635e-26	Ortholog(s) have L-proline transmembrane transporter activity, amino acid transmembrane transporter activity, role in amino acid transport, transmembrane transport and plasma membrane localization
orf19.4679	AGP2	YBR132C	AGP2	CAGL0C00539g	AGP2	0	52068.9	0	56356.2	52666.8	52920.2	1.63706	0.73223	Ortholog(s) have role in positive regulation of (R)-carnitine transmembrane transport, positive regulation of polyamine transmembrane transport
orf19.1078	HBR2	YFL030W	AGX1	CAGL0K12518g	AGX1	52882	58004.7	8772.99	1653.69	8568.59	7992.35	-2.71576	0.00844812	Ortholog(s) have alanine-glyoxylate transaminase activity, role in glycine biosynthetic process, by transamination of glyoxylate and fungal biofilm matrix localization
orf19.7598	orf19.7598	YOR023C	AHC1	CAGL0E04488g	AHC1	2582.78	2441.62	2643.52	2544.56	2130.9	2058.86	-0.187056	0.153541	Ortholog(s) have histone acetyltransferase activity, role in histone acetylation, replication-born double-strand break repair via sister chromatid exchange and Ada2/Gcn5/Ada3 transcription activator complex localization
#N/A	#N/A	YCR082W	AHC2	CAGL0E00605g	AHC2	620.065	585.19	623.132	423.786	469.679	328.012	-0.581447	0.00418685	Ortholog(s) have role in histone acetylation and Ada2/Gcn5/Ada3 transcription activator complex localization
orf19.6968	orf19.6968	YDL073W	YDL073W	CAGL0D00660g	AHK1	917.775	839.837	504.498	1240.04	1244.04	1212.47	0.707589	0.0100311	Ortholog(s) have MAP-kinase scaffold activity and role in negative regulation of MAP kinase activity, osmosensory signaling pathway via Sho1 osmosensor
orf19.2762	AHP1	YLR109W	AHP1	CAGL0M11704g	AHP1	21.6875	15.9779	13.1816	433.92	12.1873	13.6671	3.17584	NA	Putative thiol-specific peroxiredoxin; alkyl hydroperoxide reductase; protein differentially expressed in azole resistant strain; expression upregulated in biofilm vs planktonic cell culture; protein abundance decreased in ace2 mutant cells
orf19.2532	PRS	YER087W	AIM10	CAGL0I05104g	AIM10	0	0.998617	0	0.921275	0.937483	0	0.713912	NA	Has domain(s) with predicted ATP binding, aminoacyl-tRNA ligase activity, proline-tRNA ligase activity, role in prolyl-tRNA aminoacylation, tRNA aminoacylation for protein translation and cytoplasm localization
orf19.6156	orf19.6156	YER093C-A	AIM11	CAGL0I04928g	AIM11	700.9	659.087	807.676	598.828	678.738	682.381	-0.144416	0.394521	Ortholog of S. cerevisiae : AIM11, C. albicans SC5314 : C3_00840C_A, C. dubliniensis CD36 : Cd36_80770, C. parapsilosis CDC317 : CPAR2_102260 and C. auris B8441 : B9J08_002841
orf19.7131	orf19.7131	YHL021C	AIM17	CAGL0K08844g	AIM17	51029.7	50202.5	54028	49576.5	48125.7	54404	-0.0295925	0.738003	Ortholog(s) have gamma-butyrobetaine dioxygenase activity and role in carnitine biosynthetic process, mitochondrion organization
orf19.4609	orf19.4609	YAL049C	AIM2	CAGL0H05995g	AIM2	72.9488	100.86	106.652	164.908	157.497	194.269	0.88381	0.00318698	Has domain(s) with predicted hydrolase activity
#N/A	#N/A	YIL158W	AIM20	CAGL0L02563g	AIM20	1387.01	1535.87	1215.11	2026.8	2328.71	2003.21	0.619212	1.2396e-05	Ortholog of S. cerevisiae : AIM20 and Saccharomyces cerevisiae S288C : YIL158W
orf19.4878	orf19.4878	YIR003W	AIM21	CAGL0J01958g	AIM21	16665.9	16580	16937.2	12631.6	12491	12548.4	-0.413609	6.02367e-48	Ortholog(s) have actin filament binding activity, role in mitochondrion migration along actin filament, negative regulation of actin filament polymerization and Aim21-Tda2 complex, actin cortical patch localization
orf19.6982	orf19.6982	YJL131C	AIM23	CAGL0L05698g	AIM23	1287.45	1492.93	1209.12	1819.52	1677.16	1878.26	0.429422	0.00100944	Ortholog(s) have mitochondrial ribosome binding activity and role in mitochondrial translational initiation
orf19.3154	orf19.3154	YJR080C	AIM24	CAGL0M09317g	AIM24	25478.9	26570.2	26297.4	3271.45	5259.28	17154.2	-1.60895	0.0440436	Ortholog(s) have role in inner mitochondrial membrane organization and integral component of mitochondrial inner membrane localization
orf19.3528	orf19.3528	YKR074W	AIM29	CAGL0G02013g	AIM29	3384.23	3465.2	3745.98	1790.96	1904.03	1861.66	-0.930761	1.00762e-34	Ortholog of S. cerevisiae : AIM29, C. albicans SC5314 : C2_04960C_A, C. dubliniensis CD36 : Cd36_19480, C. parapsilosis CDC317 : CPAR2_210060 and C. auris B8441 : B9J08_005001
#N/A	#N/A	YBR108W	AIM3	CAGL0K12320g	AIM3	2470.4	2106.08	2237.29	2869.77	2787.14	2687.55	0.292275	0.00284365	Ortholog(s) have role in actin cortical patch assembly, barbed-end actin filament capping and actin cortical patch, membrane raft localization
orf19.612	orf19.612	YML050W	AIM32	CAGL0L01529g	AIM32	0.985795	0	0	73.702	0.937483	10.7385	6.23256	0.00880235	Ortholog of S. cerevisiae : AIM32, C. albicans SC5314 : CR_07870W_A, C. dubliniensis CD36 : Cd36_33550, C. parapsilosis CDC317 : CPAR2_702070 and C. auris B8441 : B9J08_002833
orf19.1546	orf19.1546	YMR157C	AIM36	CAGL0M09614g	AIM36	3277.77	3483.18	3036.57	2445.98	2305.27	1863.61	-0.566732	9.50243e-05	Ortholog(s) have plasma membrane localization
#N/A	#N/A	YOL053W	AIM39	CAGL0I09966g	AIM39	7100.68	7243.97	7011.44	5266.93	5395.21	5726.54	-0.382139	1.47539e-11	Ortholog of S. cerevisiae : AIM39 and Saccharomyces cerevisiae S288C : YOL053W
#N/A	#N/A	YBR194W	AIM4	CAGL0M05269g	AIM4	729.488	740.974	758.544	2270.02	1703.41	1150.97	1.20113	2.10392e-05	Ortholog(s) have cytoplasm localization
#N/A	#N/A	YOR215C	AIM41	CAGL0L02717g	AIM41	10.8437	10.9848	13.1816	8.29147	4.68741	8.78602	-0.683891	0.448541	Ortholog of S. cerevisiae : AIM41, C. auris B8441 : B9J08_000858, Saccharomyces cerevisiae S288C : YOR215C, Candida guilliermondii ATCC 6260 : PGUG_03854 and Candida lusitaniae ATCC 42720 : CLUG_01095
#N/A	#N/A	YPL158C	AIM44	CAGL0M02123g	AIM44	14464.6	14401.1	16623.3	13291.2	12557.6	13320.6	-0.215657	0.0132728	Ortholog(s) have role in maintenance of protein location, regulation of protein localization to cell division site, secondary cell septum biogenesis and cellular bud neck localization
orf19.2150	orf19.2150	YPR004C	AIM45	CAGL0L09229g	AIM45	5785.63	5939.78	5387.7	5207.97	4909.6	4539.45	-0.223625	0.0128687	Ortholog(s) have mitochondrion localization
#N/A	#N/A	YHR199C	AIM46	CAGL0D02728g	AIM46	0	0	0	0	34.6869	19.5245	6.53863	0.0763154	Has domain(s) with predicted intramolecular lyase activity
orf19.5925	orf19.5925	YDL237W	AIM6	CAGL0C05533g	AIM6	8131.82	7324.86	8018.04	7052.36	5629.58	6899.96	-0.261566	0.0375642	Ortholog of S. cerevisiae : AIM6, C. albicans SC5314 : C3_04650W_A, C. dubliniensis CD36 : Cd36_84610, C. parapsilosis CDC317 : CPAR2_404550 and C. auris B8441 : B9J08_003753
orf19.4193	orf19.4193	YDR063W	AIM7	CAGL0G05049g	AIM7	896.088	954.678	844.824	1503.52	1734.34	1725.97	0.880084	3.13588e-14	Ortholog(s) have Arp2/3 complex binding activity, role in actin cortical patch assembly, actin filament debranching, negative regulation of Arp2/3 complex-mediated actin nucleation and actin cortical patch, cytoplasm localization
orf19.3312	orf19.3312	YER080W	AIM9	CAGL0J03322g	AIM9	368.687	629.129	10616	216.5	300.932	291.891	-3.84294	NA	Ortholog of S. cerevisiae : AIM9, C. albicans SC5314 : C1_01250W_A, C. dubliniensis CD36 : Cd36_01160, C. parapsilosis CDC317 : CPAR2_109750 and C. auris B8441 : B9J08_002013
orf19.4395	orf19.4395	YMR092C	AIP1	CAGL0J01287g	AIP1	18838.5	18213.8	19812	11205.5	10512	9838.39	-0.849514	2.44417e-30	Putative actin cytoskeleton component
#N/A	#N/A	YIL079C	AIR1	CAGL0J09460g	AIR1	33.517	86.8797	41.9416	303.099	338.431	250.89	2.45656	1.93135e-07	Ortholog(s) have polynucleotide adenylyltransferase activity
orf19.4844	orf19.4844	YDL175C	AIR2	CAGL0J03388g	AIR2	448.537	532.263	402.639	1067.76	994.669	892.27	1.09365	3.20553e-10	Ortholog(s) have 3'-5' RNA helicase activity, RNA binding, polynucleotide adenylyltransferase activity, protein binding, bridging activity
orf19.5357	AKL1	YBR059C	AKL1	CAGL0H10208g	AKL1	5204.01	5510.37	4598	7489.96	9188.27	9565.05	0.777071	1.01929e-08	Ortholog(s) have protein serine/threonine kinase activity and role in negative regulation of clathrin-dependent endocytosis, peptidyl-threonine phosphorylation, protein autophosphorylation, protein phosphorylation
orf19.4950	AKR1	YDR264C	AKR1	CAGL0M08712g	AKR1	9527.71	10389.6	9795.16	8557.72	7823.29	7782.47	-0.298225	4.27459e-05	Ortholog(s) have G-protein beta/gamma-subunit complex binding, palmitoyltransferase activity
orf19.7107	orf19.7107	YJL122W	ALB1	CAGL0L05500g	ALB1	51.2613	79.8894	53.9249	100.419	95.6232	59.5497	0.465028	0.341549	Ortholog(s) have role in ribosomal large subunit biogenesis and cytoplasm, nucleus localization
#N/A	#N/A	YMR169C	ALD3	CAGL0F07777g	ALD3	26516.9	26233.7	28539.5	8127.48	7042.37	7674.1	-1.83121	9.37801e-121	Putative aldehyde dehydrogenase; expression upregulated in biofilm vs planktonic cell culture
#N/A	#N/A	YOR374W	ALD4	CAGL0D06688g	ALD4	305256	316200	348750	186229	177660	184135	-0.824045	8.57107e-34	Ortholog(s) have aldehyde dehydrogenase (NAD+) activity, aldehyde dehydrogenase [NAD(P)+] activity and role in NADPH regeneration, acetate biosynthetic process, ethanol metabolic process, pyruvate metabolic process
orf19.5806	ALD5	YER073W	ALD5	CAGL0J03212g	ALD5	185.329	152.788	227.683	339.95	389.055	346.56	0.929436	0.000111472	Putative mitochondrial aldehyde dehydrogenase (NAD+); protein abundance increased in ace2 mutant cells
#N/A	#N/A	YPL061W	ALD6	CAGL0H05137g	ALD6	137081	132607	131492	230022	225056	236083	0.784758	1.94471e-95	Ortholog(s) have aldehyde dehydrogenase [NAD(P)+] activity, role in NADPH regeneration, acetate biosynthetic process, response to salt stress and cytosol, mitochondrion localization
orf19.1881	LPT1	YOR175C	ALE1	CAGL0L04642g	ALE1	1476.72	1274.24	1886.17	711.224	1215.92	829.791	-0.749908	0.0104494	Ortholog(s) have 1-acylglycerol-3-phosphate O-acyltransferase activity, 1-acylglycerophosphocholine O-acyltransferase activity, O-acyltransferase activity and role in glycerophospholipid biosynthetic process
orf19.2828	orf19.2828	YNL148C	ALF1	CAGL0J05742g	ALF1	898.059	940.698	714.206	1179.23	1133.42	1080.68	0.409466	0.0110789	Ortholog(s) have alpha-tubulin binding, microtubule binding activity, role in cytoplasmic microtubule organization, post-chaperonin tubulin folding pathway, protein folding and cytoplasm localization
orf19.4410	ALG1	YBR110W	ALG1	CAGL0K12342g	ALG1	4512.97	4272.09	4305.61	4505.03	4578.67	4447.68	0.0476124	0.416352	Ortholog(s) have beta-1,4-mannosyltransferase activity, role in oligosaccharide-lipid intermediate biosynthetic process, protein N-linked glycosylation and endoplasmic reticulum localization
orf19.3468	ALG11	YNL048W	ALG11	CAGL0D01122g	ALG11	3900.79	0	0	3663.91	3462.12	3525.15	1.44921	NA	Ortholog(s) have GDP-Man:Man3GlcNAc2-PP-Dol alpha-1,2-mannosyltransferase activity, alpha-1,2-mannosyltransferase activity
orf19.5164	ECM39	YNR030W	ALG12	CAGL0M10769g	ALG12	220.818	61.9143	4435.03	5470.53	5418.65	5339.95	1.78249	0.294769	Ortholog(s) have alpha-1,6-mannosyltransferase activity and role in dolichol-linked oligosaccharide biosynthetic process, protein glycosylation
orf19.6025	orf19.6025	YGL047W	ALG13	CAGL0D06270g	ALG13	147.869	833.846	858.005	445.897	360.931	84.9316	-1.04448	0.256326	Ortholog(s) have N-acetylglucosaminyldiphosphodolichol N-acetylglucosaminyltransferase activity and role in dolichol-linked oligosaccharide biosynthetic process
orf19.1221	ALG2	YGL065C	ALG2	CAGL0M05731g	ALG2	0.985795	0	0	0	123.748	0	6.94524	NA	Ortholog(s) have GDP-Man:Man1GlcNAc2-PP-Dol alpha-1,3-mannosyltransferase activity, glycolipid 6-alpha-mannosyltransferase activity and role in oligosaccharide-lipid intermediate biosynthetic process
orf19.1092	orf19.1092	YBL082C	ALG3	CAGL0A04587g	ALG3	1298.29	1240.28	1337.34	1337.69	1232.79	1404.79	0.0367858	0.766567	Ortholog(s) have dol-P-Man:Man(5)GlcNAc(2)-PP-Dol alpha-1,3-mannosyltransferase activity, role in oligosaccharide-lipid intermediate biosynthetic process, protein glycosylation and endoplasmic reticulum localization
orf19.2837	ALG5	YPL227C	ALG5	CAGL0E06028g	ALG5	624.994	603.165	473.341	1552.35	1724.03	1429.19	1.46618	3.47583e-18	Ortholog(s) have dolichyl-phosphate beta-glucosyltransferase activity and role in dolichol-linked oligosaccharide biosynthetic process
orf19.1843	ALG6	YOR002W	ALG6	CAGL0E02629g	ALG6	5530.31	5565.29	5578.23	4547.41	4787.72	4850.86	-0.233175	4.51996e-06	Ortholog(s) have dolichyl pyrophosphate Man9GlcNAc2 alpha-1,3-glucosyltransferase activity, transferase activity, transferring hexosyl groups activity
orf19.2187	ALG7	YBR243C	ALG7	CAGL0C01727g	ALG7	2671.5	2420.65	2347.53	3489.79	3250.25	3018.49	0.39119	0.000172916	Ortholog(s) have UDP-N-acetylglucosamine-dolichyl-phosphate N-acetylglucosaminephosphotransferase activity
orf19.4442	ALG9	YNL219C	ALG9	CAGL0K05005g	ALG9	26890.5	27939.3	26142.8	0	0	20822.9	-1.95914	0.6679	Ortholog(s) have dol-P-Man:Man(6)GlcNAc(2)-PP-Dol alpha-1,2-mannosyltransferase activity, dol-P-Man:Man(8)GlcNAc(2)-PP-Dol alpha-1,2-mannosyltransferase activity, mannosyltransferase activity
#N/A	#N/A	YGL021W	ALK1	CAGL0A00231g	ALK1	1361.38	1139.42	1320.56	1719.1	1843.09	1440.91	0.388992	0.0146758	Ortholog(s) have protein kinase activity and role in protein phosphorylation
orf19.7551	ALO1	YML086C	ALO1	CAGL0H04125g	ALO1	17.7443	1925.33	0	23.0319	9882.01	0	2.34984	NA	Ortholog(s) have D-arabinono-1,4-lactone oxidase activity
#N/A	#N/A	YNL270C	ALP1	CAGL0J08184g	ALP1	12800.5	13103.9	13673	9436.62	10037.6	10369.5	-0.407188	5.96552e-11	Ortholog(s) have basic amino acid transmembrane transporter activity and role in basic amino acid transport
orf19.1607	ALR1	YOL130W	ALR1	CAGL0E01617g	ALR1	613.165	388.462	494.911	287.438	210.934	260.652	-0.979462	0.000440726	Ortholog(s) have inorganic cation transmembrane transporter activity, role in cation transport, magnesium ion transport and plasma membrane localization
orf19.346	ALT1	YLR089C	ALT1	CAGL0L12254g	ALT1	418.963	489.323	544.043	181.491	171.559	194.269	-1.40705	1.74508e-13	Ortholog(s) have L-alanine:2-oxoglutarate aminotransferase activity, role in alanine biosynthetic process, alanine catabolic process, cellular response to drug, chronological cell aging and intracellular, mitochondrion localization
#N/A	#N/A	YKR021W	ALY1	CAGL0L02959g	ALY1	3617.87	3738.82	3998.83	3335.94	3266.19	3431.43	-0.178146	0.0138921	Ortholog(s) have ubiquitin protein ligase binding activity, role in endocytosis, positive regulation of ubiquitin-dependent endocytosis, regulation of intracellular transport and early endosome, late endosome localization
orf19.5605	orf19.5605	YJL084C	ALY2	CAGL0M03135g	ALY2	454.452	304.578	364.293	197.153	217.496	327.035	-0.599484	0.0821494	Ortholog(s) have protein binding, bridging, ubiquitin protein ligase binding activity, role in positive regulation of ubiquitin-dependent endocytosis, regulation of intracellular transport and early endosome, late endosome localization
orf19.5954	orf19.5954	YGR225W	AMA1	CAGL0L06578g	AMA1	86.75	0	97.0649	66.3318	42.1867	18.5483	-0.531939	0.793186	Ortholog(s) have ubiquitin ligase activator activity
orf19.891	orf19.891	YML035C	AMD1	CAGL0G07425g	AMD1	18575.3	17794.4	18733.5	9563.75	9237.96	9260.47	-0.973402	5.62096e-115	Ortholog(s) have AMP deaminase activity and role in guanine salvage, purine nucleotide metabolic process
#N/A	#N/A	YBR211C	AME1	CAGL0K06633g	AME1	410.091	344.523	286.401	732.413	767.798	729.24	1.09666	6.34207e-09	Ortholog(s) have role in attachment of spindle microtubules to kinetochore, protein localization to kinetochore and COMA complex, kinetochore localization
orf19.1507	AMN1	YBR158W	AMN1	CAGL0H07491g	AMN1	2859.79	2631.36	2655.5	2070.1	1779.34	1975.88	-0.483994	8.72114e-07	Ortholog(s) have small GTPase binding activity
orf19.2768	AMS1	YGL156W	AMS1	CAGL0E05148g	AMS1	28000.5	28658.3	30347.7	10882.1	10589.8	11631.7	-1.39411	2.27203e-108	Ortholog(s) have alpha-mannosidase activity, role in mannose catabolic process, oligosaccharide catabolic process and Cvt complex, fungal-type vacuole membrane localization
#N/A	#N/A	YJR047C	ANB1	CAGL0I01430g	ANB1	11779.3	11758.7	11499.2	11956.3	12731	10512	0.00666906	0.958696	Ortholog(s) have role in positive regulation of translational elongation, translational frameshifting and cytosolic ribosome localization
orf19.798	TAF14	YPL129W	TAF14	CAGL0M02739g	ANC1	3899.81	4294.05	4546.47	4560.31	4733.35	4365.68	0.100836	0.313123	Putative transcription initiation factor
orf19.3622	ANP1	YEL036C	ANP1	CAGL0L01331g	ANP1	3716.45	3530.11	3403.26	3705.37	3595.25	3430.45	0.0107002	0.912136	Alpha-1,6-mannosyltransferase with a role in protein N-linked glycosylation in Golgi
orf19.5457	orf19.5457	YKL047W	ANR2	CAGL0L01705g	ANR2	1941.03	1753.57	1282.21	1557.88	1651.84	2257.03	0.135032	0.641424	Ortholog(s) have lipid droplet localization
orf19.6254	ANT1	YPR128C	ANT1	CAGL0D04774g	ANT1	3576.46	3890.61	3735.2	2709.47	2733.7	2846.67	-0.434436	4.13737e-11	Ortholog(s) have adenine nucleotide transmembrane transporter activity, role in ATP transport, fatty acid beta-oxidation, fatty acid metabolic process, peroxisome organization and integral component of peroxisomal membrane localization
orf19.1070	orf19.1070	YMR010W	YMR010W	CAGL0K08822g	ANY1	1974.55	1997.23	2130.63	2962.82	2867.76	2535.26	0.455594	5.27032e-06	Ortholog(s) have role in phospholipid translocation, retrograde transport, endosome to Golgi and endosome membrane, trans-Golgi network membrane localization
orf19.2835	orf19.2835	YPR180W	AOS1	CAGL0G09889g	AOS1	7239.68	7273.93	6693.88	7447.58	7592.67	7917.18	0.114069	0.0911012	Ortholog(s) have SUMO activating enzyme activity, role in mitotic chromosome condensation, protein sumoylation, regulation of mitotic chromosome condensation and SUMO activating enzyme complex, cytosol, nucleus localization
#N/A	#N/A	YCL050C	APA1	CAGL0B00550g	APA1	4521.84	3736.83	3533.88	5647.41	5799.27	5687.49	0.538719	7.2267e-06	Ortholog(s) have bis(5'-nucleosyl)-tetraphosphatase activity, sulfate adenylyltransferase (ADP) activity and role in nucleoside catabolic process, nucleotide biosynthetic process
orf19.6046	APC1	YNL172W	APC1	CAGL0J06248g	APC1	4033.87	4045.4	4228.91	3270.52	3260.57	3853.16	-0.245219	0.0185752	Ortholog(s) have molecular adaptor activity, proteasome binding, ubiquitin protein ligase activity
orf19.6821	orf19.6821	YLR127C	APC2	CAGL0M04235g	APC2	1874.98	1694.65	1835.84	1578.14	1640.59	1760.13	-0.118613	0.253177	Ortholog(s) have ubiquitin protein ligase activity and role in anaphase-promoting complex-dependent catabolic process, exit from mitosis, metaphase/anaphase transition of mitotic cell cycle, protein ubiquitination
orf19.5692	orf19.5692	YDR118W	APC4	CAGL0B01859g	APC4	956.221	932.709	836.436	736.098	814.673	1026.01	-0.0815095	0.717886	Ortholog(s) have ubiquitin protein ligase activity, role in anaphase-promoting complex-dependent catabolic process, protein ubiquitination and anaphase-promoting complex, nuclear periphery localization
orf19.6861	orf19.6861	YOR249C	APC5	CAGL0K09108g	APC5	451.494	470.349	409.829	571.19	669.363	687.262	0.532479	0.000665957	Ortholog(s) have ubiquitin protein ligase activity, role in anaphase-promoting complex-dependent catabolic process, chromatin assembly, protein ubiquitination and anaphase-promoting complex localization
#N/A	#N/A	YLR102C	APC9	CAGL0M11528g	APC9	1676.84	1672.68	1738.78	1527.47	1397.79	1266.16	-0.279337	0.0135526	Ortholog(s) have ubiquitin protein ligase activity, role in chromatin assembly, protein ubiquitination and anaphase-promoting complex localization
orf19.158	orf19.158	YBR151W	APD1	CAGL0F05247g	APD1	0	1548.86	1559.03	0	2144.02	0	-0.535565	NA	Ortholog of S. cerevisiae : APD1, C. albicans SC5314 : C3_01150C_A, C. dubliniensis CD36 : Cd36_81050, C. parapsilosis CDC317 : CPAR2_101970 and C. auris B8441 : B9J08_002359
orf19.1628	LAP41	YKL103C	APE1	CAGL0K08536g	APE1	13287.5	13383.5	14737.1	9355.54	8919.21	9425.45	-0.579867	4.97131e-18	Vacuolar aminopeptidase I
orf19.5197	APE2	YKL157W	APE2	CAGL0E06226g	APE2	25542	25880.2	23987	20291.1	20222.4	14499.9	-0.454951	0.00379605	Ortholog(s) have metalloaminopeptidase activity, serine-type peptidase activity and role in cytoplasm to vacuole transport by the NVT pathway, peptide catabolic process
orf19.3591	APE3	YBR286W	APE3	CAGL0G07623g	APE3	74617.8	76837.6	79672.3	45821.4	46172	46364.8	-0.740243	2.09107e-79	Ortholog(s) have aminopeptidase activity, role in protein catabolic process in the vacuole and extracellular region, fungal-type vacuole localization
orf19.2335	orf19.2335	YHR113W	APE4	CAGL0I01298g	APE4	7644.84	7533.57	8045.6	5052.27	5147.72	4860.62	-0.624542	1.65341e-29	Ortholog(s) have aminopeptidase activity, metalloaminopeptidase activity, role in cellular response to drug, chaperone-mediated protein folding, proteolysis and extracellular region, fungal-type vacuole lumen localization
#N/A	#N/A	YNL077W	APJ1	CAGL0J10296g	APJ1	2.95739	1.99723	2.39666	1.84255	1.87497	1.95245	-0.376033	NA	Ortholog(s) have ATPase activator activity, unfolded protein binding activity, role in protein sumoylation and nuclear periphery localization
orf19.7212	orf19.7212	YJR005W	APL1	CAGL0G04103g	APL1	0	0	0	54.3552	1247.79	1455.55	12.2074	4.68677e-08	Ortholog(s) have role in filamentous growth and AP-2 adaptor complex, endocytic vesicle, site of polarized growth localization
orf19.231	APL2	YKL135C	APL2	CAGL0D02068g	APL2	50.2756	125.826	55.1233	39.6148	5.6249	21.4769	-1.79325	0.0581024	Ortholog(s) have clathrin binding activity, role in Golgi to vacuole transport, cellular response to drug and AP-1 adaptor complex localization
orf19.2786	orf19.2786	YBL037W	APL3	CAGL0F04389g	APL3	2820.36	1.99723	2.39666	1850.84	5.6249	291.891	-0.394875	0.913668	Ortholog(s) have AP-2 adaptor complex, cellular bud neck localization
orf19.248	APL5	YPL195W	APL5	CAGL0G09174g	APL5	6549.62	6655.78	6998.26	5213.49	4949.91	5323.35	-0.383386	2.51293e-10	Ortholog(s) have role in Golgi to vacuole transport, protein targeting to vacuole and AP-3 adaptor complex localization
orf19.1323	orf19.1323	YGR261C	APL6	CAGL0F08393g	APL6	12294.8	0	0	13099.6	14034.1	0	1.1421	NA	Ortholog(s) have role in Golgi to vacuole transport, protein targeting to vacuole and AP-3 adaptor complex localization
orf19.2078	orf19.2078	YHL019C	APM2	CAGL0K03223g	APM2	7182.5	6695.73	7187.59	5758.89	5470.21	5640.63	-0.320326	4.46837e-08	Ortholog(s) have role in Golgi to vacuole transport and early endosome, trans-Golgi network localization
orf19.1204	orf19.1204	YBR288C	APM3	CAGL0L02145g	APM3	4249.76	3781.76	3914.95	3744.98	3859.62	3796.54	-0.0675587	0.414616	Ortholog(s) have role in Golgi to vacuole transport, protein targeting to vacuole and AP-3 adaptor complex localization
orf19.2194	APM4	YOL062C	APM4	CAGL0C05203g	APM4	2764.17	2520.51	2340.34	2515.08	2603.39	2428.85	-0.0152385	0.908408	Ortholog(s) have role in clathrin-dependent endocytosis, fungal-type cell wall organization and AP-2 adaptor complex localization
orf19.7428	APN1	YKL114C	APN1	CAGL0K11528g	APN1	488.954	175.757	311.566	214.657	560.615	148.386	-0.0799252	0.927985	Ortholog(s) have 3'-tyrosyl-DNA phosphodiesterase activity, DNA-(apurinic or apyrimidinic site) endonuclease activity and class III/IV DNA-(apurinic or apyrimidinic site) endonuclease activity, more
orf19.1836	APN2	YBL019W	APN2	CAGL0J04356g	APN2	1714.3	1663.7	1387.67	1910.72	2028.71	2164.29	0.356236	0.00764734	Ortholog(s) have DNA-(apurinic or apyrimidinic site) endonuclease activity, double-stranded DNA 3'-5' exodeoxyribonuclease activity, phosphodiesterase I activity, phosphoric diester hydrolase activity
orf19.1698	orf19.1698	YNL094W	APP1	CAGL0K09878g	APP1	9623.33	9235.21	9205.58	6947.33	6980.5	7019.06	-0.422172	1.059e-25	Ortholog(s) have phosphatidate phosphatase activity, role in cellular lipid metabolic process and actin cortical patch localization
#N/A	#N/A	YIL040W	APQ12	CAGL0L00935g	APQ12	2598.56	3056.77	2970.66	1872.03	1881.53	1792.35	-0.63701	9.92132e-11	Ortholog(s) have role in lipid homeostasis, nuclear envelope organization and endoplasmic reticulum, integral component of membrane, nuclear envelope localization
orf19.1012	orf19.1012	YLR170C	APS1	CAGL0B04983g	APS1	1396.87	1423.03	1535.06	1125.8	1263.73	1162.68	-0.293355	0.00428072	Ortholog(s) have role in Golgi to vacuole transport, endosomal transport, vesicle-mediated transport and AP-1 adaptor complex, Golgi apparatus, endosome localization
orf19.1136	orf19.1136	YJR058C	APS2	CAGL0H01859g	APS2	3758.84	3810.72	3475.16	2074.71	2084.02	1756.23	-0.900953	4.39633e-17	Ortholog(s) have AP-2 adaptor complex, clathrin-coated vesicle localization
orf19.1448	APT1	YML022W	APT1	CAGL0G07106g	APT1	1529.95	1102.47	723.792	3205.11	3564.31	2737.33	1.5016	6.29305e-07	Putative adenine phosphoribosyltransferase; protein abundance decreased in ace2 mutant cells
#N/A	#N/A	YDR441C	APT2	CAGL0J10494g	APT2	9044.67	9653.63	10395.5	6927.98	7256.12	6933.15	-0.46209	1.08646e-09	Has domain(s) with predicted adenine phosphoribosyltransferase activity, role in adenine salvage, nucleoside metabolic process and cytoplasm localization
#N/A	#N/A	#N/A	#N/A	CAGL0D00154g	AQY1	292.781	281.61	399.044	168.593	131.248	128.862	-1.18124	1.99194e-05	Has domain(s) with predicted channel activity, role in transmembrane transport and membrane localization
orf19.5665	orf19.5665	YMR041C	ARA2	CAGL0F06061g	ARA2	9404.49	10287.8	10467.4	7606.96	7516.74	8135.86	-0.374715	3.54322e-07	Ortholog(s) have D-arabinose 1-dehydrogenase [NAD(P)+] activity and role in dehydro-D-arabinono-1,4-lactone biosynthetic process
orf19.2183	KRE30	YER036C	ARB1	CAGL0C02343g	ARB1	815.253	794.899	545.241	1586.43	2255.58	2083.26	1.45806	1.31243e-09	Ortholog(s) have ATPase activity, role in cellular response to drug, ribosomal small subunit export from nucleus, ribosome biogenesis and nucleus localization
orf19.2422	ARC1	YGL105W	ARC1	CAGL0J10406g	ARC1	8618.81	8308.5	6979.08	9127.07	9649.51	8786.02	0.205129	0.0764962	Ortholog(s) have enzyme activator activity, phosphatidylinositol-3,5-bisphosphate binding, phosphatidylinositol-3-phosphate binding, tRNA binding activity
orf19.6151	ARC15	YIL062C	ARC15	CAGL0M12595g	ARC15	15214.8	17086.3	15540	9970.95	10154.8	8661.07	-0.732827	1.65281e-14	Ortholog(s) have actin filament binding, mRNA binding, protein binding, bridging activity and role in Arp2/3 complex-mediated actin nucleation, actin cortical patch organization, cellular response to drug, mitochondrion inheritance
orf19.121	ARC18	YLR370C	ARC18	CAGL0G04895g	ARC18	11074.4	11677.8	11694.5	9411.74	9464.83	9363.95	-0.286457	3.30703e-11	Ortholog(s) have actin filament binding activity
orf19.3251	ARC19	YKL013C	ARC19	CAGL0L05390g	ARC19	8812.02	9409.97	8496.17	7094.74	7332.99	7239.68	-0.302496	9.97115e-07	Ortholog(s) have actin filament binding, molecular adaptor activity, role in Arp2/3 complex-mediated actin nucleation, actin cortical patch organization, cellular response to drug and Arp2/3 protein complex localization
orf19.2437	ARC35	YNR035C	ARC35	CAGL0G07909g	ARC35	12462.4	12986	12793.4	9750.77	9709.51	10251.3	-0.364151	3.61207e-15	Ortholog(s) have actin filament binding, calmodulin binding, molecular adaptor activity
orf19.3873	ARC40	YBR234C	ARC40	CAGL0K07095g	ARC40	16868.9	17958.1	17883.9	11351	11007	11110.4	-0.655214	8.95792e-46	Ortholog(s) have actin filament binding, ubiquitin binding activity
orf19.7617	orf19.7617	YHR013C	ARD1	CAGL0E04444g	ARD1	4185.69	4459.83	3572.23	5290.88	5059.59	4652.69	0.296021	0.0176057	Ortholog(s) have peptide alpha-N-acetyltransferase activity, peptide-glutamate-N-acetyltransferase activity, peptide-serine-N-acetyltransferase activity
#N/A	#N/A	YCR048W	ARE1	CAGL0C02981g	ARE1	430.792	393.455	381.069	1834.26	2202.15	1910.47	2.30171	3.27646e-69	Putative acyl-CoA:sterol acyltransferase involved in sterol esterification; gene is upregulated in azole-resistant strain
orf19.2248	ARE2	YNR019W	ARE2	CAGL0M10571g	ARE2	16627.4	17786.4	17698.2	8525.47	7752.98	7581.36	-1.12695	1.33082e-56	Ortholog(s) have ergosterol O-acyltransferase activity, sterol O-acyltransferase activity, role in ergosterol metabolic process and endoplasmic reticulum localization
orf19.5964	ARF2	YDL192W	ARF1	CAGL0J09064g	ARF1	6898.59	7446.69	5606.99	8897.67	9758.26	8480.47	0.443501	0.00156067	Ortholog(s) have GTPase activity, role in Golgi to plasma membrane transport, endoplasmic reticulum to Golgi vesicle-mediated transport, macroautophagy and Golgi apparatus localization
orf19.5964	ARF2	YDL137W	ARF2	CAGL0I03916g	ARF2	1634.45	1553.85	750.156	3916.34	3383.38	4302.22	1.55819	1.29132e-06	Ortholog(s) have GTPase activity, role in cellular response to drug, filamentous growth, macroautophagy and Golgi apparatus localization
orf19.7469	ARG1	YOL058W	ARG1	CAGL0C05115g	ARG1	1101.13	1127.44	1128.83	1700.67	1889.03	1616.63	0.633133	4.19175e-10	Argininosuccinate synthetase
orf19.56	ARG2	YJL071W	ARG2	CAGL0H02871g	ARG2	0	0	16921.6	12492.5	12792	12944.7	1.17587	NA	Ortholog(s) have acetyl-CoA:L-glutamate N-acetyltransferase activity, role in ornithine biosynthetic process and mitochondrial matrix localization
orf19.4788	ARG5,6	YER069W	ARG5,6	CAGL0J03124g	ARG5,6	3186.09	3006.84	3046.16	4083.09	4699.6	4176.29	0.488061	2.76563e-08	Ortholog(s) have N-acetyl-gamma-glutamyl-phosphate reductase activity, acetylglutamate kinase activity, role in arginine biosynthetic process, regulation of transcription, DNA-templated and mitochondrial matrix localization
orf19.3770	ARG8	YOL140W	ARG8	CAGL0B01507g	ARG8	194.202	212.706	136.61	409.046	0	324.107	0.431713	0.831726	Ortholog(s) have N2-acetyl-L-ornithine:2-oxoglutarate 5-aminotransferase activity, role in arginine biosynthetic process, arginine biosynthetic process via ornithine, ornithine biosynthetic process and mitochondrial matrix localization
#N/A	#N/A	YMR042W	ARG80	CAGL0F06259g	ARG80	959.179	1099.48	1176.76	1058.54	1211.23	975.249	0.00491676	0.981712	Ortholog(s) have cis-regulatory region sequence-specific DNA binding activity and role in positive regulation of transcription by RNA polymerase II, regulation of arginine biosynthetic process, regulation of arginine catabolic process
orf19.4766	ARG81	YML099C	ARG81	CAGL0H06875g	ARG81	1891.74	1838.45	1675.27	2032.33	2005.28	2466.92	0.266569	0.0558977	Ortholog(s) have transcription coregulator activity
orf19.1377	IPK2	YDR173C	ARG82	CAGL0E00759g	ARG82	6806.92	6083.58	6448.22	8067.6	9133.9	6830.65	0.313499	0.0248663	Ortholog(s) have inositol tetrakisphosphate 3-kinase activity, inositol tetrakisphosphate 6-kinase activity and inositol-1,3,4,5,6-pentakisphosphate kinase activity, more
orf19.3521	ARH2	YDR376W	ARH1	CAGL0A03014g	ARH1	2841.06	3062.76	3355.33	2178.81	1985.59	2027.62	-0.580003	1.27564e-08	Ortholog(s) have FAD binding, NADPH-adrenodoxin reductase activity, ferredoxin-NAD+ reductase activity, ferredoxin-NADP+ reductase activity and role in cellular iron ion homeostasis, ubiquinone biosynthetic process
#N/A	#N/A	YGL157W	ARI1	CAGL0E05170g	ARI1	24780.9	23090	19209.3	33410.9	28880.1	30381.1	0.466189	0.000204861	Putative methylglyoxal reductase (NADPH-dependent)
orf19.2605	PRK1	YNL020C	ARK1	CAGL0J03432g	ARK1	1058.74	1184.36	1176.76	827.305	1040.61	1253.47	-0.131833	0.57626	Ortholog(s) have protein serine/threonine kinase activity, role in actin filament organization, peptidyl-threonine phosphorylation, protein phosphorylation, regulation of clathrin-dependent endocytosis and actin cortical patch localization
orf19.4603	ARL1	YBR164C	ARL1	CAGL0I10835g	ARL1	2783.89	3361.35	2515.3	3814.08	3313.06	3348.45	0.274251	0.084746	Ortholog(s) have GTP binding, GTPase activity
orf19.2297	ARL3	YPL051W	ARL3	CAGL0L12826g	ARL3	0	0.998617	3.595	2.76382	3.74993	10.7385	1.94568	NA	Ortholog(s) have GTPase activity and role in Golgi to plasma membrane protein transport, intracellular protein transport, protein localization to Golgi apparatus, response to endoplasmic reticulum stress
orf19.2179	SIT1	YHL040C	ARN1	CAGL0E04092g	ARN1	9525.74	9879.32	8112.71	11212.8	15316.6	11203.2	0.455387	0.00837889	Putative siderophore-iron transporter with 14 transmembrane domains; required for iron-dependent survival in macrophages; mRNA levels elevated under iron deficiency conditions; plasma membrane localized
orf19.1847	ARO10	YDR380W	ARO10	CAGL0A03102g	ARO10	1981.45	2009.22	2044.35	2585.1	2598.7	2511.83	0.351121	6.55055e-10	Ortholog(s) have carboxy-lyase activity, phenylpyruvate decarboxylase activity
orf19.1986	ARO2	YGL148W	ARO2	CAGL0E05016g	ARO2	0	0	577.596	0	0	0	-24.0693	NA	Ortholog(s) have chorismate synthase activity, riboflavin reductase (NADPH) activity, role in aromatic amino acid family biosynthetic process and cytoplasm localization
orf19.1517	ARO3	YDR035W	ARO3	CAGL0H10142g	ARO3	5861.54	5073.98	4562.05	11110.6	12277.3	12141.3	1.19671	2.17685e-24	Putative 2-dehydro-3-deoxyphosphoheptonate aldolase; protein abundance increased in ace2 mutant cells
orf19.2098	ARO8	YGL202W	ARO8	CAGL0G01254g	ARO8	4065.42	3789.75	3529.09	5550.68	5822.71	5778.28	0.590853	6.80365e-14	Putative aromatic aminotransferase I
orf19.3012	ARO80	YDR421W	ARO80	CAGL0F03025g	ARO80	2067.21	3234.52	4544.07	12901.5	7650.8	7316.81	1.50124	2.38573e-05	Ortholog(s) have DNA-binding transcription factor activity, RNA polymerase II-specific activity, role in aromatic amino acid family catabolic process, positive regulation of transcription by RNA polymerase II and nucleus localization
orf19.1237	ARO9	YHR137W	ARO9	CAGL0G06028g	ARO9	1448.13	3350.36	5385.3	2170.52	1909.65	2971.63	-0.530104	0.307996	Putative aromatic aminotransferase II
orf19.2641	ARP1	YHR129C	ARP1	CAGL0H09042g	ARP1	1339.7	1389.08	1603.37	3079.82	5725.21	3153.21	1.465	3.18903e-07	Ortholog(s) have structural constituent of cytoskeleton activity, role in establishment of mitotic spindle orientation, mitotic spindle orientation checkpoint, nuclear migration and dynactin complex localization
orf19.7292	ARP2	YDL029W	ARP2	CAGL0K01595g	ARP2	22512.6	22731.5	23645.5	14093.7	13243.8	13489.5	-0.754661	1.77989e-57	Ortholog(s) have ATP binding, ATPase activity, actin filament binding activity
orf19.2289	ARP3	YJR065C	ARP3	CAGL0F00517g	ARP3	38741.7	40197.3	38654.6	33550.1	33579.7	34260.6	-0.213942	4.31211e-10	Ortholog(s) have ATP binding, actin filament binding activity
orf19.504	orf19.504	YNL059C	ARP5	CAGL0J10054g	ARP5	124.21	118.835	1783.12	37.7723	146.247	323.13	-1.99815	0.118712	Ortholog(s) have 3'-5' DNA helicase activity
orf19.4904	orf19.4904	YLR085C	ARP6	CAGL0L12166g	ARP6	1760.63	1740.59	1895.76	2069.18	2228.4	2155.5	0.258478	0.00150983	Ortholog(s) have nucleosome binding activity, role in chromatin remodeling, chromatin silencing at telomere, histone exchange and Swr1 complex, cytoplasm, nuclear chromosome, telomeric region, nuclear periphery localization
orf19.3027	orf19.3027	YPR034W	ARP7	CAGL0K05335g	ARP7	4623.38	4285.07	3829.87	4520.69	4433.36	4245.6	0.0509952	0.6679	Ortholog(s) have DNA translocase activity
orf19.3359	ARP8	YOR141C	ARP8	CAGL0I07161g	ARP8	7099.7	7428.71	9880.24	7655.79	7767.05	2094	-0.478614	0.362925	Ortholog(s) have 3'-5' DNA helicase activity, mRNA binding activity
orf19.2507	ARP9	YMR033W	ARP9	CAGL0F05907g	ARP9	3209.75	3252.5	2911.95	3514.66	3545.56	3803.37	0.212197	0.0131301	Ortholog(s) have DNA translocase activity
orf19.3701	orf19.3701	YLR392C	ART10	CAGL0C02673g	ART10	4857.01	2758.18	1815.47	1073.28	6116.14	1187.09	-0.171027	0.887852	Ortholog of S. cerevisiae : ART10, C. albicans SC5314 : C7_02630W_A, C. dubliniensis CD36 : Cd36_72320, C. parapsilosis CDC317 : CPAR2_703080 and C. auris B8441 : B9J08_001032
orf19.3041	orf19.3041	YGR068C	ART5	CAGL0K04653g	ART5	1576.29	1372.1	1380.48	1593.8	1548.72	1677.15	0.154427	0.173858	Ortholog(s) have ubiquitin protein ligase binding activity
orf19.5931	ARV1	YLR242C	ARV1	CAGL0G08316g	ARV1	10085.7	10655.2	10419.5	8105.37	8105.48	8467.77	-0.336474	2.40323e-12	Lipid transporter involved in sterol trafficking and transport of glycosylphosphatidylinositol and sphingolipid precursors
orf19.3015	ARX1	YDR101C	ARX1	CAGL0L06314g	ARX1	0	2.99585	0	541.709	483.741	0	8.40853	0.0188502	Ortholog(s) have role in ribosomal large subunit export from nucleus and cytoplasm, nucleolus, nucleoplasm, nucleus, preribosome, large subunit precursor localization
orf19.5596	orf19.5596	YPR085C	ASA1	CAGL0K07920g	ASA1	825.111	536.258	915.525	1092.63	1173.73	1020.16	0.530126	0.0439151	Ortholog of S. cerevisiae : ASA1, C. albicans SC5314 : C6_03110C_A, C. dubliniensis CD36 : Cd36_63960, C. parapsilosis CDC317 : CPAR2_600230 and C. auris B8441 : B9J08_002518
orf19.6906	ASC1	YMR116C	ASC1	CAGL0D02090g	ASC1	13454.1	10436.6	6089.92	28025.2	31927.9	24424.2	1.49275	2.42649e-07	40S small subunit ribosomal protein
orf19.7377	ASE1	YOR058C	ASE1	CAGL0L10252g	ASE1	32.5312	0	99.4615	0	182.809	3.9049	0.501063	0.881237	Ortholog(s) have microtubule binding activity
orf19.3715	ASF1	YJL115W	ASF1	CAGL0L05412g	ASF1	0	3.99447	0	9.21275	29.062	36.1203	4.19103	0.0177347	Ortholog(s) have histone binding activity
orf19.5343	ASH1	YKL185W	ASH1	CAGL0D00462g	ASH1	15035.3	14961.3	16594.5	19083.3	18232.2	17393.4	0.231859	0.00205226	Ortholog(s) have DNA-binding transcription factor activity, DNA-binding transcription repressor activity, RNA polymerase II-specific, cis-regulatory region sequence-specific DNA binding activity
#N/A	#N/A	YMR119W	ASI1	CAGL0K03641g	ASI1	7631.04	7628.44	8299.65	5068.85	5020.22	5427.81	-0.602292	4.6561e-18	Ortholog(s) have ubiquitin-protein transferase activity and role in cellular response to amino acid stimulus, transcription factor catabolic process, ubiquitin-dependent protein catabolic process
#N/A	#N/A	YNL159C	ASI2	CAGL0J05874g	ASI2	2122.42	1987.25	2250.47	1926.39	2084.96	1899.73	-0.105115	0.31303	Ortholog(s) have role in cellular response to amino acid stimulus, transcription factor catabolic process, ubiquitin-dependent protein catabolic process and Asi complex, nuclear inner membrane localization
orf19.6440	orf19.6440	YNL008C	ASI3	CAGL0A03344g	ASI3	676.255	366.493	456.564	2482.83	171.559	127.885	0.891984	NA	Ortholog(s) have ubiquitin-protein transferase activity and role in cellular response to amino acid stimulus, transcription factor catabolic process, ubiquitin-dependent protein catabolic process
#N/A	#N/A	YKL052C	ASK1	CAGL0M13079g	ASK1	422.906	375.48	500.903	234.004	312.182	194.269	-0.81028	0.00475135	Ortholog(s) have microtubule binding, microtubule plus-end binding activity, role in positive regulation of attachment of spindle microtubules to kinetochore, positive regulation of microtubule polymerization and DASH complex localization
#N/A	#N/A	YGR097W	ASK10	CAGL0G03179g	ASK10	15321.2	15775.2	16147.5	23633.5	24666.1	28819.1	0.706961	1.44782e-13	Ortholog(s) have channel regulator activity, role in cellular protein catabolic process, cellular response to oxidative stress, positive regulation of glycerol transport and cytoplasm localization
orf19.5040	orf19.5040	YDL088C	ASM4	CAGL0L07062g	ASM4	3181.16	3361.35	3489.54	3699.84	3196.82	4095.26	0.131901	0.34283	Ortholog(s) have phospholipid binding, single-stranded DNA binding, structural constituent of nuclear pore activity and role in mRNA export from nucleus in response to heat stress, nuclear pore organization
orf19.198	ASN1	YGR124W	ASN2	CAGL0I10648g	ASN2	7599.49	6980.34	5754.39	14092.7	15188.2	13467	1.07175	5.14623e-17	Putative asparagine synthetase; protein abundance increased in ace2 mutant cells
orf19.7593	orf19.7593	YDR321W	ASP1	CAGL0H07051g	ASP1	184.344	214.703	155.783	573.033	653.426	572.068	1.69393	7.33646e-18	Ortholog(s) have asparaginase activity and role in asparagine catabolic process
orf19.2229	orf19.2229	YPR093C	ASR1	CAGL0K08052g	ASR1	857.642	901.752	692.636	933.251	1339.66	926.437	0.383332	0.122855	Ortholog(s) have ubiquitin-protein transferase activity, role in protein ubiquitination, response to ethanol, septin ring assembly and cytoplasm, nucleus localization
orf19.6869	orf19.6869	YER101C	AST2	CAGL0G03267g	AST2	1235.2	1327.16	1243.87	1691.46	1988.4	1556.1	0.460067	0.000893288	Ortholog(s) have role in protein targeting to membrane
orf19.3088	orf19.3088	YDR184C	ATC1	CAGL0F05709g	ATC1	419.949	400.446	324.748	867.841	823.11	1000.63	1.23106	4.36511e-12	Ortholog(s) have role in bipolar cellular bud site selection, cellular cation homeostasis and nucleus localization
orf19.2110	orf19.2110	YGL017W	ATE1	CAGL0A00319g	ATE1	564.861	244.661	367.888	358.376	355.306	418.8	-0.0564347	0.911882	Ortholog(s) have arginyltransferase activity and role in protein arginylation
orf19.276	orf19.276	YGR177C	ATF2	CAGL0D05918g	ATF2	0	0	0	18862.2	21028.7	19240.4	16.6299	9.43778e-44	Putative alcohol acetyltransferase involved in steroid detoxification; gene is upregulated in azole-resistant strain
orf19.3841	ATG1	YGL180W	ATG1	CAGL0L06006g	ATG1	7545.28	7303.89	7596.22	6319.02	6372.07	6262.48	-0.243754	1.59316e-09	Putative protein serine/threonine kinase, required for induction of autophagy under nitrogen starvation and oxidative stress
#N/A	#N/A	YLL042C	ATG10	CAGL0C03245g	ATG10	5563.83	3941.54	2216.91	13434	2981.2	6407.94	0.961217	0.219155	Ortholog(s) have Atg12 transferase activity
orf19.4614	orf19.4614	YPR049C	ATG11	CAGL0H08558g	ATG11	3684.9	3804.73	4431.43	2975.72	3341.19	3250.83	-0.316952	0.00619496	Protein with a predicted role in pexophagy
orf19.5033	orf19.5033	YBR217W	ATG12	CAGL0K06765g	ATG12	162.656	221.693	312.765	300.336	310.307	157.172	0.14081	0.799334	Ortholog(s) have Atg8 ligase activity, enzyme activator activity, protein tag activity
orf19.2848	orf19.2848	YPR185W	ATG13	CAGL0G09999g	ATG13	5060.09	5039.02	4799.32	3230.91	3186.5	3196.16	-0.632389	8.97911e-37	Ortholog(s) have protein kinase regulator activity
#N/A	#N/A	YBR128C	ATG14	CAGL0C00627g	ATG14	1268.72	0	1447.58	1493.39	1513.1	1758.18	0.810767	0.759279	Ortholog(s) have role in autophagy of peroxisome, cytoplasm to vacuole transport by the Cvt pathway, macroautophagy, piecemeal microautophagy of the nucleus
orf19.3412	ATG15	YCR068W	ATG15	CAGL0J03542g	ATG15	6196.71	6245.35	6399.09	4105.2	3911.18	3805.32	-0.672185	5.80436e-35	Ortholog(s) have phospholipase activity
orf19.3998	orf19.3998	YMR159C	ATG16	CAGL0M09471g	ATG16	89.7074	76.8935	88.6765	74.6232	108.748	149.362	0.381927	0.4026	Ortholog(s) have Atg8 ligase activity, protein binding, bridging activity
orf19.2982	orf19.2982	YLR423C	ATG17	CAGL0J04686g	ATG17	5599.32	5563.3	5188.78	5586.61	5246.15	5164.23	-0.0318382	0.699827	Protein with a predicted role in non-selective autophagy
orf19.6064	orf19.6064	YFR021W	ATG18	CAGL0K10692g	ATG18	2940.63	3117.68	3348.14	3216.17	3366.5	3235.21	0.0622791	0.499642	Ortholog(s) have phosphatidylinositol-3,5-bisphosphate binding, phosphatidylinositol-3-phosphate binding, phosphatidylinositol-4-phosphate binding, ubiquitin binding activity
#N/A	#N/A	YOL082W	ATG19	CAGL0I07887g	ATG19	711.744	850.822	7657.34	4459.89	345.931	4623.4	0.0324332	NA	Ortholog(s) have protein binding, bridging activity and role in cellular protein-containing complex localization, ubiquitin-dependent ERAD pathway, vesicle organization
orf19.4119	SPO72	YNL242W	ATG2	CAGL0J07634g	ATG2	3271.85	3271.47	3524.29	2352.94	2674.64	2870.1	-0.350155	0.00169351	Ortholog(s) have phosphatidylinositol-3-phosphate binding activity
orf19.1297	orf19.1297	YDL113C	ATG20	CAGL0H10428g	ATG20	0	8443.31	0	6877.31	6779.88	7478.86	1.32386	NA	Ortholog(s) have phosphatidylinositol-3-phosphate binding activity and role in autophagy of mitochondrion, cytoplasm to vacuole transport by the Cvt pathway, early endosome to Golgi transport, macroautophagy
orf19.3030	orf19.3030	YPL100W	ATG21	CAGL0H05841g	ATG21	6318.95	6431.1	6929.95	5840.88	5798.33	6104.33	-0.14917	0.0276116	Ortholog(s) have phosphatidylinositol-3,5-bisphosphate binding, phosphatidylinositol-3-phosphate binding, phosphatidylinositol-4-phosphate binding activity
#N/A	#N/A	YLR431C	ATG23	CAGL0M00968g	ATG23	2632.07	2695.27	2460.17	2668.01	2538.7	2562.59	-0.00389456	0.96923	Ortholog(s) have role in cytoplasm to vacuole transport by the Cvt pathway, late nucleophagy, positive regulation of macroautophagy, protein localization to phagophore assembly site
#N/A	#N/A	YPL166W	ATG29	CAGL0M02013g	ATG29	7571.89	7620.45	8346.38	5991.05	5848.96	6319.1	-0.374152	2.10694e-07	Ortholog(s) have SNARE binding activity and role in autophagosome assembly, autophagy of mitochondrion, late nucleophagy, macroautophagy, piecemeal microautophagy of the nucleus, protein localization to phagophore assembly site
orf19.6020	orf19.6020	YNR007C	ATG3	CAGL0I05808g	ATG3	12587.6	13110.8	14010.9	10496.1	11530.1	11872.8	-0.228163	0.00637296	Ortholog(s) have Atg8 ligase activity
#N/A	#N/A	YIL146C	ATG32	CAGL0H06545g	ATG32	2815.43	2441.62	2859.22	3101.01	3174.32	3120.99	0.211606	0.0305178	Ortholog(s) have role in autophagy of mitochondrion, mitochondria-nucleus signaling pathway and integral component of mitochondrial outer membrane localization
#N/A	#N/A	YLR356W	ATG33	CAGL0B02860g	ATG33	46416.2	48294.1	51778.7	20485.5	18925	18881.2	-1.32938	1.81473e-84	Ortholog(s) have role in autophagy of mitochondrion, macroautophagy and mitochondrion localization
#N/A	#N/A	YJL185C	ATG36	CAGL0M02915g	ATG36	10456.3	10318.7	11088.2	8671.04	8810.46	9275.11	-0.251867	2.20051e-05	Ortholog(s) have role in autophagy of peroxisome and peroxisome localization
#N/A	#N/A	YLR211C	ATG38	CAGL0J08866g	ATG38	294.753	287.602	318.756	343.635	330.931	310.44	0.130006	0.44762	Ortholog(s) have structural molecule activity, role in macroautophagy and phagophore assembly site, phosphatidylinositol 3-kinase complex, class III, type I, vacuolar membrane localization
orf19.2401	orf19.2401	YNL223W	ATG4	CAGL0J07304g	ATG4	3298.47	3263.48	3578.22	2452.43	2505.89	2415.18	-0.459102	5.00092e-11	Ortholog(s) have Atg8-specific protease activity
#N/A	#N/A	YPL250C	ICY2	CAGL0H00704g	ATG41	5387.37	4761.41	7170.82	9182.34	10668.6	11182.7	0.841593	5.88723e-06	Ortholog(s) have role in autophagosome assembly, autophagy of mitochondrion, cytoplasm to vacuole transport by the Cvt pathway, macroautophagy
orf19.3677	orf19.3677	YPL149W	ATG5	CAGL0M02343g	ATG5	1799.08	1693.66	2032.37	1671.19	1661.22	1653.73	-0.147326	0.20039	Ortholog(s) have Atg8 ligase activity, enzyme activator activity
orf19.707	APG7	YHR171W	ATG7	CAGL0I02420g	ATG7	4832.37	4513.75	5067.74	3663.91	3556.81	4073.79	-0.351728	0.000206858	Ortholog(s) have Atg12 activating enzyme activity, Atg8 activating enzyme activity
orf19.2480.1	AUT7	YBL078C	ATG8	CAGL0A04675g	ATG8	5378.5	4218.16	1837.04	4918.68	739.674	6823.81	0.126554	0.920146	Ortholog(s) have phosphatidylethanolamine binding, protein tag activity
orf19.5974	ATG9	YDL149W	ATG9	CAGL0I03652g	ATG9	3771.65	3841.68	3790.32	3446.49	3432.12	3403.12	-0.149419	0.000902844	Ortholog(s) have role in autophagosome assembly, autophagy, autophagy of mitochondrion, cytoplasm to vacuole transport by the Cvt pathway, late nucleophagy and macroautophagy, more
orf19.6214	ATC1	YPR026W	ATH1	CAGL0K05137g	ATH1	26575.1	27703.6	28274.6	19727.3	18844.3	20873.6	-0.473745	8.9777e-15	Ortholog(s) have alpha,alpha-trehalase activity and role in cellular response to desiccation, cellular response to ethanol, cellular response to freezing, pathogenesis, trehalose catabolic process
orf19.1077	ATM1	YMR301C	ATM1	CAGL0M13739g	ATM1	4851.1	4116.3	5031.79	3277.89	3149.94	3056.56	-0.56148	2.21591e-07	Ortholog(s) have ATPase-coupled transmembrane transporter activity, role in iron import into the mitochondrion, iron-sulfur cluster assembly and mitochondrial inner membrane, mitochondrion localization
orf19.1224	FRP3	YNR002C	ATO2	CAGL0M03465g	ATO2	721.602	1554.85	7170.82	1474.04	541.865	2822.27	-0.965391	0.46225	Ortholog(s) have acetate transmembrane transporter activity, ammonium transmembrane transporter activity, role in ammonium transport, nitrogen utilization, plasma membrane acetate transport and plasma membrane localization
#N/A	#N/A	YDR384C	ATO3	CAGL0A03212g	ATO3	8771.61	8525.2	11722.1	13306	12967.3	14422.7	0.488029	0.00164899	Ortholog(s) have ammonium transmembrane transporter activity, role in ammonium transport, nitrogen utilization, transmembrane transport and plasma membrane localization
orf19.6854	ATP1	YBL099W	ATP1	CAGL0M09581g	ATP1	90569.9	80986.9	86740	39058.4	35127.5	36412.2	-1.2237	1.18172e-65	F1F0-ATPase complex, F1 alpha subunit
orf19.6374	orf19.6374	YLR393W	ATP10	CAGL0C02651g	ATP10	2306.76	4384.93	5080.93	5457.63	0	5603.53	-0.0899002	0.978311	Ortholog(s) have unfolded protein binding activity, role in mitochondrial proton-transporting ATP synthase complex assembly and integral component of mitochondrial membrane, mitochondrial inner membrane localization
orf19.6916	orf19.6916	YNL315C	ATP11	CAGL0M04037g	ATP11	1184.93	2370.72	2339.14	936.936	504.366	993.797	-1.27539	0.00153465	Molecular chaperone that transiently binds to alpha and beta of the mitochondrial F1F0 ATP synthase
orf19.3686	orf19.3686	YJL180C	ATP12	CAGL0G07513g	ATP12	2.95739	9.98617	2.39666	16.5829	3.74993	2.92867	0.595541	0.720715	Ortholog(s) have protein domain specific binding activity, role in mitochondrial proton-transporting ATP synthase complex assembly and mitochondrion localization
orf19.5491.1	ATP14	YLR295C	ATP14	CAGL0I00572g	ATP14	19520.7	19946.4	21373.4	11080.2	10797	10679.9	-0.901917	3.75019e-60	Ortholog(s) have ATPase activity, proton-transporting ATP synthase activity, rotational mechanism activity
#N/A	#N/A	YPL271W	ATP15	CAGL0A01111g	ATP15	4807.72	49.9309	5485.96	210.051	371.243	114.218	-3.89446	0.0104494	Ortholog(s) have ATPase activity, proton-transporting ATP synthase activity, rotational mechanism activity, role in ATP synthesis coupled proton transport and mitochondrial proton-transporting ATP synthase, central stalk localization
orf19.7678	ATP16	YDL004W	ATP16	CAGL0C04455g	ATP16	18830.7	18434.5	20644.9	6857.97	6524.88	6260.53	-1.55963	5.42325e-101	F1F0-ATPase complex, F1 delta subunit; protein abundance decreased in ace2 mutant cells
orf19.7509.1	ATP17	YDR377W	ATP17	CAGL0A03036g	ATP17	11244	11916.5	12386	7113.16	6483.63	4732.74	-0.955469	2.10099e-08	Ortholog(s) have ATPase activity, proton-transporting ATP synthase activity, rotational mechanism activity and role in ATP synthesis coupled proton transport
orf19.5231.2	ATP19	YOL077W-A	ATP19	CAGL0I07969g	ATP19	0.985795	0.998617	0	0	0	0	-1.94111	NA	Ortholog(s) have role in ATP synthesis coupled proton transport, protein complex oligomerization and mitochondrial proton-transporting ATP synthase complex, coupling factor F(o), plasma membrane localization
orf19.5653	ATP2	YJR121W	ATP2	CAGL0H00506g	ATP2	131142	123870	128795	70046.3	66645.7	60570.9	-0.960253	1.82739e-40	F1F0-ATPase complex, F1 beta subunit; expression upregulated in biofilm vs planktonic cell culture; protein abundance decreased in ace2 mutant cells
#N/A	#N/A	YDR350C	ATP22	CAGL0A02475g	ATP22	4998.97	5227.76	4701.06	3538.62	3581.18	3410.93	-0.503675	2.97428e-13	Ortholog(s) have translation regulator activity, role in positive regulation of mitochondrial translation, proton-transporting two-sector ATPase complex assembly and mitochondrial inner membrane localization
orf19.2249	orf19.2249	YNR020C	ATP23	CAGL0M10593g	ATP23	273.065	289.599	186.94	273.619	193.121	152.291	-0.276837	0.508574	Ortholog(s) have role in mitochondrial protein processing, mitochondrial proton-transporting ATP synthase complex assembly and extrinsic component of mitochondrial inner membrane, mitochondrial intermembrane space localization
orf19.2387	orf19.2387	YMR098C	ATP25	CAGL0J01199g	ATP25	2780.93	2830.08	2413.44	3437.28	3304.63	3318.19	0.325587	0.000678189	Ortholog(s) have role in mRNA stabilization, mitochondrial proton-transporting ATP synthase complex assembly and mitochondrial inner membrane localization
orf19.3223	ATP3	YBR039W	ATP3	CAGL0I04686g	ATP3	32074.8	31849.9	34045.8	16800.4	16710.6	17062.5	-0.953885	1.30963e-102	Ortholog(s) have ATPase activity, proton-transporting ATP synthase activity, rotational mechanism, proton-transporting ATPase activity, rotational mechanism activity and role in ATP synthesis coupled proton transport
orf19.5419	ATP5	YDR298C	ATP5	CAGL0H01397g	ATP5	170.543	25.9641	0	0	0	0	-8.55843	0.00654251	Ortholog(s) have proton-transporting ATP synthase activity, rotational mechanism activity, role in ATP synthesis coupled proton transport and mitochondrial proton-transporting ATP synthase, stator stalk localization
orf19.2785	ATP7	YKL016C	ATP7	CAGL0L09713g	ATP7	34446.6	34750.9	38724.1	17946.4	17683.7	16624.1	-1.04629	1.41171e-47	F1F0-ATPase complex, FO D subunit
#N/A	#N/A	#N/A	#N/A	CaglfMp10	ATP9	0	0	16.7766	0	0	0	-5.00458	NA	Subunit c of the F0 sector of mitochondrial inner membrane F1-F0 ATP synthase, encoded on the mitochondrial genome
#N/A	#N/A	YML116W	ATR1	CAGL0B02343g	ATR1	65.0625	86.8797	95.8665	343.635	330.931	295.796	1.97365	3.21662e-15	Putative multidrug efflux pump of major facilitator superfamily; gene is downregulated in azole-resistant strain
orf19.6399	ATS1	YAL020C	ATS1	CAGL0H06171g	ATS1	2675.45	2678.29	2756.16	3642.72	3817.43	3574.94	0.444692	2.4909e-14	Ortholog(s) have role in tRNA wobble uridine modification and cytoplasm localization
orf19.2369.1	ATX1	YNL259C	ATX1	CAGL0J07980g	ATX1	257.293	429.405	212.105	348.242	318.744	300.677	0.105468	0.813666	Ortholog(s) have copper chaperone activity and role in cellular copper ion homeostasis, cellular iron ion homeostasis, cellular response to oxidative stress, copper ion transport, regulation of iron ion transmembrane transport
orf19.5428	orf19.5428	YOR079C	ATX2	CAGL0K05577g	ATX2	12.8153	11.9834	21.57	14.7404	19.6871	22.4532	0.302434	0.702508	Ortholog(s) have manganese ion transmembrane transporter activity, role in cellular manganese ion homeostasis and Golgi membrane, late endosome, trans-Golgi network localization
orf19.1945	AUR1	YKL004W	AUR1	CAGL0M10307g	AUR1	250.392	214.703	236.071	918.511	862.484	1027.96	2.00218	9.53903e-40	Ortholog(s) have inositol phosphoceramide synthase activity and role in cellular response to drug, inositol phosphoceramide metabolic process, sphingolipid biosynthetic process
#N/A	#N/A	YOR011W	AUS1	CAGL0F01419g	AUS1	13.8011	30.9571	49.1316	34.0872	22.4996	24.4056	-0.207247	0.820796	ATP-binding cassette transporter involved in sterol uptake
orf19.6476	orf19.6476	YLR114C	AVL9	CAGL0M11770g	AVL9	3065.82	3005.84	2816.08	3999.25	4323.67	4458.42	0.523694	4.75222e-11	Ortholog(s) have role in post-Golgi vesicle-mediated transport
orf19.5221	orf19.5221	YOL078W	AVO1	CAGL0I07953g	AVO1	18829.7	25792.3	0	0	11904.2	10562.8	-0.989697	0.841225	Ortholog(s) have phosphatidylinositol-4,5-bisphosphate binding activity and role in establishment or maintenance of actin cytoskeleton polarity, fungal-type cell wall organization, regulation of cell growth
orf19.215	orf19.215	YMR068W	AVO2	CAGL0F06655g	AVO2	12065.1	12131.2	10770.6	11540.8	11133.5	10906.4	-0.0585205	0.487601	Ortholog(s) have role in establishment or maintenance of actin cytoskeleton polarity, fungal-type cell wall organization, regulation of cell growth and TORC2 complex localization
orf19.7100	orf19.7100	YJR001W	AVT1	CAGL0D03036g	AVT1	8220.55	7992.93	8608.81	3954.11	3967.43	4127.48	-1.04257	1.12124e-79	Ortholog(s) have L-glutamine transmembrane transporter activity, L-isoleucine transmembrane transporter activity, L-tyrosine transmembrane transporter activity
#N/A	#N/A	YKL146W	AVT3	CAGL0E06468g	AVT3	4398.62	3995.47	3879	4591.63	4283.36	4565.8	0.130819	0.140291	Ortholog(s) have L-arginine transmembrane transporter activity, L-glutamine transmembrane transporter activity and L-histidine transmembrane transporter activity, more
orf19.1142	AVT4	YNL101W	AVT4	CAGL0B04455g	AVT4	1680.78	1691.66	1654.9	1772.53	1769.03	1845.07	0.0992066	0.154021	Ortholog(s) have L-glutamine transmembrane transporter activity, L-isoleucine transmembrane transporter activity, L-tyrosine transmembrane transporter activity and role in amino acid transmembrane export from vacuole
#N/A	#N/A	YBL089W	AVT5	CAGL0H04587g	AVT5	7.88636	11.9834	52.7266	38.6935	33.7494	51.7399	0.782468	0.466472	Ortholog of S. cerevisiae : AVT5 and Saccharomyces cerevisiae S288C : YBL089W
orf19.1210	orf19.1210	YER119C	AVT6	CAGL0G03619g	AVT6	1808.93	1914.35	1923.32	1255.7	1219.67	1278.85	-0.588607	7.89022e-16	Ortholog(s) have L-arginine transmembrane transporter activity, L-aspartate transmembrane transporter activity and L-glutamate transmembrane transporter activity, more
#N/A	#N/A	#N/A	#N/A	CAGL0J02508g	AWP1	3136.8	2744.2	1816.67	725.964	720.924	820.029	-1.76405	1.37342e-13	Adhesin-like protein; identified in cell wall extracts by mass spectrometry; belongs to adhesin cluster VI; predicted GPI anchor
#N/A	#N/A	#N/A	#N/A	CAGL0F00110g	AWP10	3549.85	0	4859.23	4306.96	6213.64	5596.7	0.938619	0.738003	Putative adhesin-like protein; GPI-anchored; belongs to adhesin cluster V; ORF appears artificially broken into fragments due to sequencing errors but the gene is likely protein-coding based on mass spectrometry data
#N/A	#N/A	#N/A	#N/A	CAGL0M00110g	AWP11	14.7869	5.9917	20.3716	28.5595	13.1248	26.3581	0.732649	0.432458	Putative adhesin-like protein; GPI-anchored; belongs to adhesin cluster V; ORF appears artificially broken into fragments due to sequencing errors but the gene is likely protein-coding based on mass spectrometry data
#N/A	#N/A	#N/A	#N/A	CAGL0G10219g	AWP12	13.8011	4.99309	29.9583	0.921275	0.937483	0.976225	-4.09883	0.00526354	Adhesin-like protein with 5 tandem repeats; belongs to adhesin cluster VII; predicted GPI-anchor; similarity to S. cerevisiae flocculins, cell wall proteins that mediate adhesion
#N/A	#N/A	#N/A	#N/A	CAGL0H10626g	AWP13	287.852	312.567	22.7683	23.0319	228.746	52.7161	-1.03368	0.437103	Predicted cell wall adhesin with a role in adhesion; belongs to adhesin cluster III; predicted GPI anchor; contains tandem repeats
#N/A	#N/A	#N/A	#N/A	CAGL0K00110g	AWP2	13.8011	18.9737	29.9583	35.9297	18.7497	53.6924	0.793785	0.322893	Putative adhesin; identified in cell wall extracts by mass spectrometry; belongs to adhesin cluster V; predicted GPI-anchor
#N/A	#N/A	#N/A	#N/A	CAGL0J11891g	AWP3	392.346	1302.2	421.813	595.143	2459.95	623.808	0.797568	0.334685	Putative adhesin-like protein; identified in cell wall extracts by mass spectrometry; belongs to adhesin cluster VI
#N/A	#N/A	#N/A	#N/A	CAGL0J11990g	AWP4	32.5312	16.9765	34.7516	53.4339	30.9369	50.7637	0.684784	0.281204	Putative adhesin-like protein with internal repeats; identified in cell wall extracts by mass spectrometry; ORF appears artificially broken into fragments due to sequencing errors; belongs to adhesin cluster V; predicted GPI anchor
#N/A	#N/A	#N/A	#N/A	CAGL0G10175g	AWP6	5987.72	5246.74	10014.5	9596.92	7938.6	7308.02	0.225606	0.472435	Adhesin-like protein; identified in cell wall extracts by mass spectrometry; belongs to adhesin cluster IV; predicted GPI anchor
#N/A	#N/A	#N/A	#N/A	CAGL0C00209g	AWP7	11.8295	66.9074	28.76	21.1893	134.998	125.933	1.3912	0.203056	Putative adhesin-like cell wall protein; belongs to adhesin cluster IV; predicted GPI-anchor
#N/A	#N/A	#N/A	#N/A	CAGL0B00110g	AWP8	0	0	9.58665	0	0	1.95245	-2.29574	NA	Putative adhesin-like protein; GPI-anchored; belongs to adhesin cluster V; ORF appears artificially broken into fragments due to sequencing errors but the gene is likely protein-coding based on mass spectrometry data
#N/A	#N/A	#N/A	#N/A	CAGL0B05093g	AWP9	0	11.9834	33.5533	0	27.187	0	-0.742715	0.857537	Putative adhesin-like protein; GPI-anchored; belongs to adhesin cluster V; ORF appears artificially broken into fragments due to sequencing errors but the gene is likely protein-coding based on mass spectrometry data
orf19.7342	AXL1	YPR122W	AXL1	CAGL0D04686g	AXL1	1263.79	1274.24	1284.61	1915.33	2041.84	1930.97	0.623443	6.86975e-19	Ortholog(s) have metalloendopeptidase activity and role in axial cellular bud site selection, cytogamy, peptide mating pheromone maturation involved in positive regulation of conjugation with cellular fusion
orf19.5292	AXL2	YIL140W	AXL2	CAGL0L08294g	AXL2	797.508	624.136	2354.72	955.362	876.546	1002.58	-0.413545	0.496904	Ortholog(s) have role in axial cellular bud site selection and cell division site, cellular bud neck, cellular bud neck septin ring, incipient cellular bud site, integral component of plasma membrane localization
orf19.6167	AYR1	YIL124W	AYR1	CAGL0G08690g	AYR1	6597.93	6825.55	6443.43	6132	5668.02	5065.63	-0.236268	0.0182374	Ortholog(s) have acylglycerone-phosphate reductase activity, triglyceride lipase activity, role in phosphatidic acid biosynthetic process, triglyceride catabolic process and endoplasmic reticulum, lipid droplet localization
orf19.173	orf19.173	YOR113W	AZF1	CAGL0I02838g	AZF1	7622.17	6801.58	8218.16	5811.4	5771.14	5909.09	-0.372143	7.106e-05	Ortholog(s) have DNA-binding transcription activator activity, RNA polymerase II-specific, RNA polymerase II cis-regulatory region sequence-specific DNA binding activity
#N/A	#N/A	YGR224W	AZR1	CAGL0B02079g	AZR1	101.537	83.8839	97.0649	314.155	265.308	277.248	1.6015	1.70369e-13	Ortholog(s) have azole transmembrane transporter activity, role in asperfuranone biosynthetic process, azole transmembrane transport and plasma membrane localization
#N/A	#N/A	YOR134W	BAG7	CAGL0I07249g	BAG7	368.687	281.61	539.249	67.253	51.5616	98.5987	-2.45193	5.8862e-09	Putative GTPase-activating protein involved in cell wall and cytoskeleton homeostasis; gene is upregulated in azole-resistant strain
#N/A	#N/A	YBR068C	BAP2	CAGL0H08393g	BAP2	9204.37	8555.16	10765.8	9007.3	9851.07	9834.49	0.00859399	0.957113	Ortholog(s) have amino acid transmembrane transporter activity, role in amino acid transport, transmembrane transport and plasma membrane localization
#N/A	#N/A	YDR046C	BAP3	CAGL0L07546g	BAP3	56679.3	56125.3	59688.9	52399.3	54124.6	55778.6	-0.087826	0.0987955	Ortholog(s) have amino acid transmembrane transporter activity and role in amino acid transport, transmembrane transport
#N/A	#N/A	YIL015W	BAR1	CAGL0J02288g	BAR1	29.5739	30.9571	27.5616	11.9766	14.9997	11.7147	-1.18777	0.0329187	Ortholog(s) have aspartic-type endopeptidase activity and role in adaptation of signaling pathway by response to pheromone involved in conjugation with cellular fusion, peptide catabolic process
orf19.797	BAT21	YHR208W	BAT1	CAGL0F09207g	BAT1	851.727	1104.47	629.124	1589.2	1295.6	1054.32	0.607064	0.0452402	Ortholog(s) have branched-chain-amino-acid transaminase activity, role in branched-chain amino acid biosynthetic process, branched-chain amino acid catabolic process and mitochondrial matrix localization
orf19.797	BAT21	YJR148W	BAT2	CAGL0M00176g	BAT2	8867.23	8990.55	6943.13	17597.3	19294.3	16279.5	1.1001	4.42619e-16	Ortholog(s) have L-isoleucine transaminase activity, L-leucine transaminase activity, L-valine transaminase activity, branched-chain-amino-acid transaminase activity
orf19.2791	BBC1	YJL020C	BBC1	CAGL0G06842g	BBC1	29825.2	29422.3	31530.5	17864.4	18134.7	19563.5	-0.708202	6.22389e-31	Ortholog(s) have role in actin cytoskeleton organization, negative regulation of Arp2/3 complex-mediated actin nucleation and actin cortical patch localization
#N/A	#N/A	YPL255W	BBP1	CAGL0H00594g	BBP1	0	91.8728	0	104.104	41.2492	1.95245	0.680566	0.836005	Ortholog(s) have structural molecule activity, role in protein localization to spindle pole body, spindle pole body duplication and central plaque of spindle pole body localization
orf19.2260	orf19.2260	YHR040W	BCD1	CAGL0F09009g	BCD1	600.349	691.043	742.966	1340.45	1342.48	1303.26	0.971813	2.76977e-15	Ortholog(s) have role in snoRNA metabolic process
orf19.1112	BUD7	YMR237W	BCH1	CAGL0M05027g	BCH1	10789.5	10461.5	10351.2	10959.5	11334.2	11548.7	0.0986365	0.0382503	Ortholog(s) have small GTPase binding activity and role in Golgi to plasma membrane protein transport, Golgi to plasma membrane transport, Golgi to vacuole transport, fungal-type cell wall chitin biosynthetic process
orf19.5162	BCK1	YJL095W	BCK1	CAGL0L03520g	BCK1	4836.31	4537.72	4997.04	4840.38	4807.41	5272.59	0.054262	0.548418	Ortholog(s) have MAP kinase kinase kinase activity
orf19.4906	orf19.4906	YER167W	BCK2	CAGL0L11836g	BCK2	5573.69	5164.85	5201.96	7091.05	6806.13	7293.38	0.410535	7.42242e-11	Ortholog(s) have role in G1/S transition of mitotic cell cycle, positive regulation of gene expression, regulation of cell cycle
orf19.6346	orf19.6346	YDR361C	BCP1	CAGL0A02673g	BCP1	115.338	93.87	87.4782	102.261	38.4368	106.409	-0.264664	0.683625	Ortholog(s) have role in protein export from nucleus, ribosomal large subunit export from nucleus
orf19.458	orf19.458	YDR375C	BCS1	CAGL0A02992g	BCS1	3090.47	3538.1	2817.28	2706.7	2450.58	2313.65	-0.338596	0.0130691	Ortholog(s) have ATPase-coupled transmembrane transporter activity, protein transmembrane transporter activity
orf19.2014	BCY1	YIL033C	BCY1	CAGL0I05236g	BCY1	46992.9	47265.6	49149.6	28202.1	27309.8	29545.4	-0.753601	3.90581e-52	cAMP dependent protein kinase, regulatory subunit
orf19.978	BDF1	YLR399C	BDF1	CAGL0C02541g	BDF1	14107.7	15064.1	16157.1	13692	13388.2	13308.9	-0.166318	0.022964	Ortholog(s) have TFIID-class transcription factor complex binding, chromatin binding, core promoter binding, lysine-acetylated histone binding activity
#N/A	#N/A	YAL060W	BDH1	CAGL0D00198g	BDH1	42669.2	47075.8	49334.1	34314.7	30930.4	36130.1	-0.456183	1.59437e-06	Ortholog(s) have (R,R)-butanediol dehydrogenase activity and role in alcohol metabolic process, butanediol biosynthetic process
orf19.2528	orf19.2528	YNL039W	BDP1	CAGL0G01584g	BDP1	2216.07	2234.91	1941.3	3491.63	3412.44	3592.51	0.714741	6.28273e-16	Ortholog(s) have TFIIIC-class transcription factor complex binding activity and role in DNA-templated transcriptional open complex formation, RNA polymerase III preinitiation complex assembly, positive regulation of transposon integration
orf19.4645	BEM1	YBR200W	BEM1	CAGL0M05357g	BEM1	4602.68	4443.85	4287.63	6139.37	6238.95	6398.18	0.493359	4.67609e-20	Ortholog(s) have molecular adaptor activity, phosphatidylinositol-3-phosphate binding, protein binding, bridging activity
orf19.6573	BEM2	YER155C	BEM2	CAGL0I06512g	BEM2	14539.5	14185.4	14177.5	12562.5	12413.2	12994.5	-0.176291	9.35458e-06	Ortholog(s) have GTPase activator activity and role in actin cytoskeleton organization, negative regulation of Rho protein signal transduction
orf19.2771	BEM3	YPL115C	BEM3	CAGL0J06996g	BEM3	0	0	59.9166	80.1509	50.6241	1.95245	1.14997	0.705021	Ortholog(s) have GTPase activator activity, phosphatidylinositol-3-phosphate binding, phosphatidylinositol-4,5-bisphosphate binding activity
#N/A	#N/A	YPL161C	BEM4	CAGL0M02079g	BEM4	1988.35	1948.3	2025.18	1862.82	1845.9	1962.21	-0.0720141	0.338938	Ortholog(s) have role in Rho protein signal transduction, establishment of cell polarity
orf19.970	orf19.970	YLR412W	BER1	CAGL0F05093g	BER1	410.091	386.465	298.385	722.279	828.735	830.767	1.11913	3.94173e-09	Ortholog(s) have role in microtubule-based process
orf19.1386	orf19.1386	YIL004C	BET1	CAGL0J02090g	BET1	3.94318	2.99585	0	0	6.56238	3.9049	0.581034	NA	Ortholog(s) have SNAP receptor activity and role in endoplasmic reticulum to Golgi vesicle-mediated transport, retrograde vesicle-mediated transport, Golgi to endoplasmic reticulum, vesicle fusion
orf19.7563	BET2	YPR176C	BET2	CAGL0G09823g	BET2	0	0	0	21.1893	0	0	5.18391	NA	Ortholog(s) have Rab geranylgeranyltransferase activity and role in endoplasmic reticulum to Golgi vesicle-mediated transport, protein geranylgeranylation, protein targeting to membrane
orf19.5817	orf19.5817	YKR068C	BET3	CAGL0K08140g	BET3	13398.9	13606.2	14759.9	7585.77	7268.3	0	-1.49139	0.587779	Ortholog(s) have Rab guanyl-nucleotide exchange factor activity
orf19.1039	BET4	YJL031C	BET4	CAGL0J01067g	BET4	639.781	815.87	669.867	815.328	888.734	820.029	0.247561	0.136547	Ortholog(s) have Rab geranylgeranyltransferase activity and role in endoplasmic reticulum to Golgi vesicle-mediated transport, protein geranylgeranylation, protein targeting to membrane
orf19.302	orf19.302	YML077W	BET5	CAGL0H04345g	BET5	4735.76	4888.23	4905.97	5522.12	5217.09	5847.59	0.191031	0.00743543	Ortholog(s) have Rab guanyl-nucleotide exchange factor activity, role in endoplasmic reticulum to Golgi vesicle-mediated transport and TRAPPI protein complex, TRAPPII protein complex, TRAPPIII protein complex localization
orf19.6080	BFA1	YJR053W	BFA1	CAGL0D06028g	BFA1	556.974	504.302	566.811	728.728	839.985	736.074	0.502101	0.000227104	Ortholog(s) have GDP-dissociation inhibitor activity, GTPase activator activity, role in mitotic spindle orientation checkpoint, negative regulation of exit from mitosis and Bfa1-Bub2 complex, spindle pole body localization
orf19.4560	BFR1	YOR198C	BFR1	CAGL0I10967g	BFR1	8.87216	0	19.1733	20.268	26.2495	49.7875	1.78749	0.250764	Ortholog(s) have RNA binding activity and role in intracellular mRNA localization, meiotic cell cycle, protein insertion into ER membrane, regulation of mitotic nuclear division
orf19.7624	orf19.7624	YDR299W	BFR2	CAGL0H01419g	BFR2	901.017	872.792	400.243	1780.82	1878.72	1551.22	1.26036	0.000344038	Ortholog(s) have role in maturation of SSU-rRNA from tricistronic rRNA transcript (SSU-rRNA, 5.8S rRNA, LSU-rRNA), rRNA processing and nucleolus, small-subunit processome localization
orf19.4565	BGL2	YGR282C	BGL2	CAGL0G00220g	BGL2	45650.2	45192.4	42243.6	42030.4	43134.5	43006.6	-0.054356	0.32183	Ortholog(s) have 1,3-beta-glucanosyltransferase activity, glucan endo-1,3-beta-D-glucosidase activity, glucanosyltransferase activity
orf19.6170	orf19.6170	YCL029C	BIK1	CAGL0B00924g	BIK1	1022.27	1051.54	1025.77	1564.32	1650.91	1569.77	0.626322	4.25166e-17	Ortholog(s) have microtubule binding, microtubule plus-end binding activity
#N/A	#N/A	YOR304C-A	BIL1	CAGL0I09658g	BIL1	383.474	353.511	329.541	559.214	612.176	575.973	0.71068	2.35672e-07	Ortholog(s) have role in actin filament bundle assembly and cellular bud neck, cellular bud tip localization
#N/A	#N/A	YBR270C	BIT2	CAGL0I09416g	BIT2	1944.97	1980.26	1688.45	1488.78	1577.78	1674.23	-0.244536	0.0400965	Ortholog(s) have TORC2 complex localization
#N/A	#N/A	YKL061W	BLI1	CAGL0L01683g	BLI1	2813.46	2972.88	3550.66	2920.44	2550.89	2809.58	-0.172775	0.233875	Ortholog(s) have role in endosome organization, regulation of protein localization and BLOC-1 complex localization
orf19.2182	BLM3	YFL007W	BLM10	CAGL0F02101g	BLM10	31851	30999.1	32811.5	17856.1	17460.6	18734.7	-0.823581	2.21893e-61	Ortholog(s) have peptidase activator activity, proteasome binding activity
#N/A	#N/A	YLR408C	BLS1	CAGL0M09867g	BLS1	583.591	594.177	726.189	345.478	307.494	327.035	-0.956846	1.29213e-08	Ortholog(s) have role in endosome organization, regulation of protein localization and BLOC-1 complex localization
orf19.3014	BMH1	YER177W	BMH1	CAGL0L12056g	BMH1	57487.6	58084.6	59124.5	41323.8	39307.7	38783.5	-0.548831	2.61822e-39	14-3-3 protein
orf19.3014	BMH1	YDR099W	BMH2	CAGL0L06270g	BMH2	54855.6	54825.1	54473.8	35413.8	33660.3	32912.4	-0.68666	8.86733e-58	14-3-3 protein
orf19.2504	BMS1	YPL217C	BMS1	CAGL0E05874g	BMS1	1062.69	846.828	644.702	2188.95	2684.01	2508.9	1.53024	7.8721e-12	Ortholog(s) have GTP binding, GTPase activity, U3 snoRNA binding activity
#N/A	#N/A	#N/A	#N/A	CAGL0D00286g	BMT1	10688	10538.4	10589.7	12421.5	12669.1	13990.3	0.296661	1.21107e-05	Beta mannosyltransferase
orf19.3539	orf19.3539	YBR141C	BMT2	CAGL0A03674g	BMT2	0	0	0	196.231	209.996	0	9.44437	0.000908596	Ortholog(s) have rRNA (adenine) methyltransferase activity and nucleolus localization
#N/A	#N/A	#N/A	#N/A	CAGL0B02882g	BMT2	6310.07	5890.84	6152.23	7875.05	7333.93	8727.45	0.383149	3.31478e-05	Beta mannosyltransferase; transmembrane domain protein similar to C. albicans WRY family; gene is downregulated in azole-resistant strain
#N/A	#N/A	#N/A	#N/A	CAGL0B02926g	BMT3	76.892	55.9226	67.1066	111.474	129.373	89.8127	0.7263	0.0408264	Beta mannosyltransferase
#N/A	#N/A	#N/A	#N/A	CAGL0B02948g	BMT4	1161.27	1105.47	1082.09	764.658	785.611	774.146	-0.527388	1.03135e-09	Beta mannosyltransferase
orf19.7366	orf19.7366	YIL096C	BMT5	CAGL0G02629g	BMT5	6237.13	6655.78	7520.73	5118.6	4873.04	4983.63	-0.446688	3.18709e-06	Ortholog(s) have S-adenosylmethionine-dependent methyltransferase activity, rRNA (uridine-N3-)-methyltransferase activity, role in rRNA base methylation and nucleolus localization
#N/A	#N/A	#N/A	#N/A	CAGL0B02970g	BMT5	521.486	477.339	556.026	1479.57	1511.22	1928.04	1.66207	2.38608e-23	Beta mannosyltransferase
orf19.2575	orf19.2575	YLR063W	BMT6	CAGL0F01661g	BMT6	132.097	108.849	77.8916	416.416	406.868	415.872	1.95356	1.30893e-13	Ortholog(s) have rRNA (uridine-N3-)-methyltransferase activity, role in rRNA base methylation and cytoplasm localization
#N/A	#N/A	#N/A	#N/A	CAGL0B02904g	BMT6	750.19	630.128	651.892	1090.79	989.044	1061.16	0.62762	1.00909e-06	Beta mannosyltransferase
#N/A	#N/A	#N/A	#N/A	CAGL0K12980g	BMT7	7443.74	7302.89	6999.46	5268.77	5063.34	5435.62	-0.464045	5.7662e-16	Beta mannosyltransferase
orf19.5809	orf19.5809	YJL060W	BNA3	CAGL0J05126g	BNA3	17210	15805.1	18237.4	9879.75	9324.2	8640.57	-0.880127	7.22557e-23	Ortholog(s) have 2-aminoadipate transaminase activity, kynurenine-oxoglutarate transaminase activity, role in kynurenic acid biosynthetic process and cytoplasm, mitochondrion localization
orf19.4927	BNI1	YNL271C	BNI1	CAGL0J08206g	BNI1	8377.29	7939.01	8480.59	8134.85	8115.79	9186.28	0.0367814	0.705021	Ortholog(s) have F-bar domain binding, cytoskeletal protein binding, profilin binding activity
orf19.4457	BNI4	YNL233W	BNI4	CAGL0J07480g	BNI4	935.52	845.829	1018.58	1386.52	1416.54	1299.36	0.55213	3.65191e-06	Ortholog(s) have role in cellular response to biotic stimulus, cellular response to starvation, chitin biosynthetic process, division septum assembly and filamentous growth, more
orf19.7450	orf19.7450	YNL166C	BNI5	CAGL0J06160g	BNI5	2166.78	2288.83	1992.83	2265.41	2458.08	2310.72	0.124878	0.221153	Ortholog(s) have protein binding, bridging activity, role in septin ring assembly and cellular bud neck, cellular bud neck septin ring localization
#N/A	#N/A	YIL159W	BNR1	CAGL0H06765g	BNR1	0.985795	0.998617	1.19833	21.1893	2.81245	13.6671	3.57138	0.0216425	Ortholog(s) have profilin binding activity
#N/A	#N/A	YBL085W	BOI1	CAGL0C01881g	BOI1	3177.22	2712.24	1804.69	8262.91	8200.16	8486.32	1.69681	5.14296e-15	Ortholog(s) have phospholipid binding activity, role in budding cell apical bud growth, septum digestion after cytokinesis and cellular bud, cellular bud neck, site of polarized growth localization
orf19.3230	BOI2	YER114C	BOI2	CAGL0G03509g	BOI2	9298.02	9131.36	10104.3	8388.2	8095.16	8931.48	-0.166859	0.0342886	Ortholog(s) have role in budding cell apical bud growth, cellular response to drug, regulation of cell shape, regulation of exocytosis, septum digestion after cytokinesis, vacuole organization
orf19.5016	orf19.5016	YAL044W-A	YAL044W-A	CAGL0M12210g	BOL1	805.395	940.698	399.044	1203.18	586.864	971.344	0.36386	0.465667	Ortholog(s) have role in [4Fe-4S] cluster assembly, protein maturation by [4Fe-4S] cluster transfer and mitochondrial matrix localization
orf19.7489.3	orf19.7489.3	YGL220W	FRA2	CAGL0I06985g	BOL2	14357.1	14493.9	15454.9	11040.6	11358.5	11273.4	-0.395756	3.12059e-15	Ortholog(s) have 2 iron, 2 sulfur cluster binding, iron-sulfur cluster binding activity
orf19.6585	orf19.6585	YAL046C	AIM1	CAGL0M12232g	BOL3	1123.81	1114.46	1257.05	1163.57	1258.1	834.672	-0.101769	0.681523	Ortholog(s) have role in protein maturation by [4Fe-4S] cluster transfer and mitochondrial matrix localization
#N/A	#N/A	YLR267W	BOP2	CAGL0K06105g	BOP2	22892.1	22194.3	28335.8	15439.6	13633.8	15818.7	-0.709698	3.38381e-08	Ortholog of S. cerevisiae : BOP2 and Saccharomyces cerevisiae S288C : YLR267W
orf19.5204	orf19.5204	YNL042W	BOP3	CAGL0G01474g	BOP3	1705.43	1936.32	1840.64	2947.16	3001.82	3085.85	0.720777	3.96487e-19	Ortholog(s) have role in cellular response to methylmercury
orf19.2898	orf19.2898	YNL275W	BOR1	CAGL0J08294g	BOR1	85.7642	67.906	155.783	91.2062	173.434	161.077	0.462673	0.431962	Ortholog(s) have borate efflux transmembrane transporter activity, role in borate transport, protein targeting to vacuole and fungal-type vacuole, plasma membrane localization
orf19.2940	orf19.2940	YLR078C	BOS1	CAGL0L13200g	BOS1	17.7443	14.9793	13.1816	0.921275	17.8122	17.572	-0.340825	0.823477	Ortholog(s) have SNAP receptor activity and role in endoplasmic reticulum to Golgi vesicle-mediated transport, vesicle fusion, vesicle fusion with Golgi apparatus
orf19.6261	BPH1	YCR032W	BPH1	CAGL0L08140g	BPH1	4247.79	3942.54	4524.9	3245.65	3114.32	3202.99	-0.41067	3.35643e-07	Ortholog(s) have role in fungal-type cell wall organization, intracellular protein transport, response to pH and cytosol, extrinsic component of membrane localization
orf19.7645	orf19.7645	YDL141W	BPL1	CAGL0I03806g	BPL1	20546.9	19387.2	20167.9	16243	16755.6	16729.6	-0.273346	2.18784e-10	Putative biotin-[acetyl-CoA-carboxylase] ligase that covalently modifies proteins with the addition of biotin; biotin-dependent transcription regulated by Vhr1p
orf19.976	BRE1	YDL074C	BRE1	CAGL0D00638g	BRE1	8955.95	8136.73	9410.5	12164.5	13169.8	14079.1	0.57261	1.71552e-09	Ortholog(s) have DNA replication origin binding, ubiquitin protein ligase activity, ubiquitin-protein transferase activity
orf19.3964	ASH2	YLR015W	BRE2	CAGL0D02926g	BRE2	2049.47	2111.08	2046.75	2715.92	2788.07	2302.91	0.330849	0.00317158	Ortholog(s) have histone methyltransferase activity (H3-K4 specific) activity
orf19.3332	orf19.3332	YDL231C	BRE4	CAGL0C05445g	BRE4	7019.85	5853.9	7590.23	5569.1	5515.21	5360.45	-0.315284	0.0110161	Ortholog(s) have role in endocytosis
orf19.1086	orf19.1086	YNR051C	BRE5	CAGL0C03421g	BRE5	7170.67	6789.6	6976.69	8077.74	8287.35	8729.4	0.261246	6.04296e-06	Putative deubiquitination cofactor; physically interacts with Ubp3p and Pdr1p; modulates azole resistance by negatively regulating transcription factor activity of Pdr1p
orf19.6649	BRF1	YGR246C	BRF1	CAGL0F08151g	BRF1	3876.15	3625.98	3736.4	4266.42	4169.92	4434.99	0.195596	0.00173925	Ortholog(s) have DNA binding, RNA polymerase III core binding, RNA polymerase III general transcription initiation factor activity and RNA polymerase III type 3 promoter sequence-specific DNA binding, more
orf19.474	orf19.474	YHR036W	BRL1	CAGL0D03960g	BRL1	917.775	904.747	946.682	1199.5	1432.47	1201.73	0.469573	0.000188252	Ortholog(s) have role in lipid homeostasis, nuclear envelope organization and endoplasmic reticulum, integral component of membrane, nuclear envelope localization
orf19.1251	BRN1	YBL097W	BRN1	CAGL0M09559g	BRN1	1055.79	926.717	832.841	1720.94	1573.1	1569.77	0.78785	5.1671e-09	Ortholog(s) have ATPase activity, chromatin binding, double-stranded DNA binding, single-stranded DNA binding activity
#N/A	#N/A	YPR057W	BRR1	CAGL0D01628g	BRR1	541.202	416.423	552.431	719.515	752.799	704.834	0.528739	0.00282317	Ortholog(s) have snRNA binding activity, role in spliceosomal complex assembly and small nuclear ribonucleoprotein complex localization
orf19.7441	orf19.7441	YGL247W	BRR6	CAGL0H07689g	BRR6	915.804	815.87	879.575	869.683	1064.98	925.461	0.131387	0.399248	Ortholog(s) have role in lipid homeostasis, nuclear envelope organization and nuclear envelope localization
orf19.5232	CSI2	YOL077C	BRX1	CAGL0I07975g	BRX1	3.94318	11.9834	0	0	3.74993	262.605	4.05945	NA	Ortholog(s) have 5S rRNA binding, rRNA primary transcript binding activity
orf19.7490	orf19.7490	YOL137W	BSC6	CAGL0E01507g	BSC6	3099.34	3136.66	2482.94	8587.2	8485.16	8079.24	1.52792	2.55237e-39	Has domain(s) with predicted role in transmembrane transport and integral component of plasma membrane localization
orf19.5869	orf19.5869	YBR290W	BSD2	CAGL0L02101g	BSD2	4993.05	4999.08	5626.17	5874.97	5789.89	5759.73	0.158306	0.0450735	Ortholog(s) have role in metal ion transport, protein targeting to vacuole, ubiquitin-dependent protein catabolic process and endoplasmic reticulum, fungal-type vacuole, fungal-type vacuole membrane localization
orf19.998	orf19.998	YPR171W	BSP1	CAGL0I06446g	BSP1	34.5028	26.9627	32.355	41.4574	35.6243	32.2154	0.221682	0.668936	Ortholog(s) have protein binding, bridging activity, role in actin cortical patch localization and actin cortical patch, cellular bud neck, cellular bud tip, membrane localization
orf19.1053	BST1	YFL025C	BST1	CAGL0K12408g	BST1	2769.1	2645.34	2837.65	2159.47	2273.4	2486.44	-0.254086	0.00634685	Ortholog(s) have phosphatidylinositol deacylase activity
#N/A	#N/A	YGR142W	BTN2	CAGL0I10010g	BTN2	334.185	434.399	276.815	386.014	336.556	408.062	0.111699	0.719266	Ortholog(s) have SNARE binding, chaperone binding activity and role in amino acid transport, intracellular protein transport, protein folding, protein localization to nucleus, regulation of pH, retrograde transport, endosome to Golgi
orf19.6674	BTS1	YPL069C	BTS1	CAGL0H05269g	BTS1	4406.5	4205.18	4463.79	3985.43	4040.55	4227.05	-0.093592	0.143808	Ortholog(s) have farnesyltranstransferase activity and role in terpenoid biosynthetic process
orf19.2678	BUB1	YGR188C	BUB1	CAGL0G06930g	BUB1	1080.43	1212.32	1404.44	791.375	993.732	1016.25	-0.399921	0.0363673	Ortholog(s) have protein kinase activity
orf19.5827	BUB2	YMR055C	BUB2	CAGL0F06391g	BUB2	1286.46	1308.19	1446.39	1471.28	1349.98	1594.18	0.128302	0.327252	Ortholog(s) have GTPase activator activity
orf19.2655	BUB3	YOR026W	BUB3	CAGL0H08217g	BUB3	193.216	189.737	282.806	238.61	164.059	247.961	-0.0315607	0.944564	Ortholog(s) have ubiquitin binding activity, role in mitotic DNA integrity checkpoint, positive regulation of protein autoubiquitination and condensed nuclear chromosome kinetochore, mitotic checkpoint complex localization
orf19.4964	orf19.4964	YGL174W	BUD13	CAGL0L05896g	BUD13	1.97159	0.998617	2.39666	2.76382	8.43735	6.83357	1.75999	NA	Ortholog(s) have role in mRNA splicing, via spliceosome and RES complex, U2-type spliceosomal complex, nucleus localization
orf19.3555	BUD14	YAR014C	BUD14	CAGL0I04466g	BUD14	7023.79	7017.28	7569.86	5088.2	4902.1	4956.29	-0.531617	3.48892e-20	Ortholog(s) have protein phosphatase regulator activity
orf19.1828	BUD16	YEL029C	BUD16	CAGL0I03300g	BUD16	43080.2	40412	38002.7	39448.1	39686.5	39325.3	-0.0365576	0.62536	Ortholog(s) have role in pyridoxal phosphate biosynthetic process
orf19.3411	orf19.3411	YNR027W	BUD17	CAGL0M10725g	BUD17	17035.5	17260.1	11489.6	13588.8	12550.1	13095.1	-0.222854	0.256023	Has domain(s) with predicted pyridoxal kinase activity and role in pyridoxal 5'-phosphate salvage
orf19.5430	BUD21	YOR078W	BUD21	CAGL0K05555g	BUD21	1873.01	1899.37	2233.69	2269.1	2315.58	2433.73	0.225378	0.0519859	Ortholog(s) have U3 snoRNA binding activity
orf19.1966	BUD23	YCR047C	BUD23	CAGL0L10846g	BUD23	241.52	221.693	180.948	747.154	736.862	638.451	1.71757	3.47523e-20	Ortholog(s) have rRNA (guanine) methyltransferase activity
orf19.3170	orf19.3170	YFL023W	BUD27	CAGL0K07700g	BUD27	19.7159	54.924	2.39666	21.1893	14.9997	14.6434	-0.603112	0.671849	Ortholog(s) have role in RNA polymerase I assembly, RNA polymerase II core complex assembly, RNA polymerase III assembly, formation of translation preinitiation complex and cytoplasm localization
orf19.4855	BUD31	YCR063W	BUD31	CAGL0J03630g	BUD31	577.676	694.039	690.239	781.241	637.488	638.451	0.0690253	0.745583	Ortholog(s) have role in mRNA splicing, via spliceosome and U2 snRNP, U2-type spliceosomal complex, post-mRNA release spliceosomal complex, spliceosomal complex localization
orf19.4252	orf19.4252	YGR262C	BUD32	CAGL0F08415g	BUD32	10.8437	811.876	650.694	25.7957	10.3123	1180.26	-0.27658	0.919999	Ortholog(s) have protein serine/threonine kinase activity
orf19.1842	BUD5	YCR038C	BUD5	CAGL0B01287g	BUD5	1231.26	0	0	1556.95	0	3073.16	1.91092	0.683625	Has domain(s) with predicted guanyl-nucleotide exchange factor activity, role in regulation of small GTPase mediated signal transduction, small GTPase mediated signal transduction and intracellular localization
#N/A	#N/A	YLR353W	BUD8	CAGL0B03091g	BUD8	200.116	204.717	215.7	518.678	786.548	706.787	1.69748	2.23066e-13	Ortholog(s) have role in cellular bud site selection, pseudohyphal growth and cellular bud tip, incipient cellular bud site, plasma membrane localization
#N/A	#N/A	YGR041W	BUD9	CAGL0K04191g	BUD9	1758.66	1593.79	1884.98	1940.2	1810.28	2139.89	0.169841	0.205853	Ortholog(s) have role in cellular bud site selection and cellular bud neck, plasma membrane localization
orf19.1544	orf19.1544	YDL099W	BUG1	CAGL0L07282g	BUG1	174.486	37.9475	81.4866	8712.49	150.935	241.128	4.95298	NA	Ortholog(s) have role in endoplasmic reticulum to Golgi vesicle-mediated transport, protein secretion and cis-Golgi network localization
orf19.4629	orf19.4629	YMR275C	BUL1	CAGL0F03465g	BUL1	5428.77	5089.95	5334.97	6410.23	6575.5	6564.14	0.302396	1.82952e-09	Ortholog(s) have ubiquitin-ubiquitin ligase activity, role in ATP export, mitochondrion inheritance, protein monoubiquitination, protein polyubiquitination, ubiquitin-dependent endocytosis and ubiquitin ligase complex localization
#N/A	#N/A	YML111W	BUL2	CAGL0J06732g	BUL2	40.4176	24.9654	19.1733	140.034	158.435	166.934	2.45156	3.37658e-09	Ortholog(s) have ubiquitin-ubiquitin ligase activity, role in protein monoubiquitination, protein polyubiquitination and ubiquitin ligase complex localization
orf19.4284	BUR2	YLR226W	BUR2	CAGL0C01177g	BUR2	2509.83	1429.02	1786.71	4674.55	1971.53	4644.88	0.979629	0.0160866	Ortholog(s) have cyclin-dependent protein serine/threonine kinase regulator activity
orf19.2736	HFL2	YER159C	BUR6	CAGL0I08635g	BUR6	3543.93	3608	3961.68	3149.84	2720.58	2594.81	-0.392398	0.000776679	Ortholog(s) have TBP-class protein binding, chromatin binding, core promoter binding, transcription coactivator activity, transcription corepressor activity
orf19.916	orf19.916	YNL305C	BXI1	CAGL0M03839g	BXI1	4608.59	4483.79	4544.07	5215.34	5509.59	5061.73	0.211278	0.00041888	Ortholog(s) have role in apoptotic process, calcium-mediated signaling, endoplasmic reticulum unfolded protein response and endoplasmic reticulum, fungal-type vacuole, mitochondrion localization
orf19.4278	orf19.4278	YKL005C	BYE1	CAGL0M10285g	BYE1	4125.55	4098.33	3966.48	6769.53	6977.68	7953.3	0.831819	3.46715e-21	Ortholog(s) have chromatin binding, methylated histone binding activity and role in negative regulation of transcription by RNA polymerase II
orf19.1699	BZZ1	YHR114W	BZZ1	CAGL0I02750g	BZZ1	7334.32	7191.04	7363.75	6401.02	6466.76	7016.13	-0.138648	0.0295969	Ortholog(s) have enzyme activator activity, phospholipid binding activity and role in actin filament organization, actin nucleation, clathrin-dependent endocytosis, endocytosis, response to salt stress
orf19.5576	orf19.5576	YDR531W	CAB1	CAGL0H01551g	CAB1	41.4034	42.9405	33.5533	47.9063	42.1867	35.1441	0.0848501	0.874538	Ortholog(s) have pantothenate kinase activity
orf19.3260	orf19.3260	YKL088W	CAB3	CAGL0L05302g	CAB3	0	0	291.195	1132.25	205.309	257.723	2.45409	NA	Ortholog(s) have phosphopantothenoylcysteine decarboxylase activity, role in coenzyme A biosynthetic process and CoA-synthesizing protein complex, phosphopantothenoylcysteine decarboxylase complex localization
orf19.1776	orf19.1776	YGR277C	CAB4	CAGL0G00352g	CAB4	2744.45	2357.74	2220.51	2655.11	2671.83	2645.57	0.122198	0.327252	Ortholog(s) have role in coenzyme A biosynthetic process and CoA-synthesizing protein complex localization
orf19.4005	orf19.4005	YDR196C	CAB5	CAGL0F05555g	CAB5	756.105	761.945	831.642	620.939	570.927	527.161	-0.449841	0.000641242	Ortholog(s) have role in coenzyme A biosynthetic process and CoA-synthesizing protein complex, lipid droplet localization
orf19.6670	CAC2	YML102W	CAC2	CAGL0J06512g	CAC2	437.693	434.399	505.696	1023.54	924.358	1038.7	1.11781	2.28958e-17	Ortholog(s) have histone binding activity
orf19.1623	CAP1	YDR423C	CAD1	CAGL0F03069g	CAD1	4160.06	4162.24	4444.61	3568.1	3714.31	3359.19	-0.262327	0.000442402	bZIP domain-containing protein
orf19.5274	orf19.5274	YNL278W	CAF120	CAGL0J08349g	CAF120	1567.41	927.716	1181.56	2211.06	2023.09	1196.85	0.562816	0.104632	Ortholog(s) have role in regulation of transcription by RNA polymerase II
orf19.6220	orf19.6220	YGR134W	CAF130	CAGL0I10428g	CAF130	6901.55	6581.89	7342.18	5913.66	5868.64	5948.14	-0.231841	0.000336293	Ortholog(s) have role in positive regulation of transcription elongation from RNA polymerase II promoter and CCR4-NOT core complex localization
orf19.388	CAF16	YFL028C	CAF16	CAGL0K12474g	CAF16	9838.24	10820	10943.2	5195.07	5002.41	4885.03	-1.06695	5.02197e-54	Ortholog(s) have role in regulation of transcription by RNA polymerase II and CCR4-NOT complex localization
orf19.4796	orf19.4796	YOR276W	CAF20	CAGL0L10978g	CAF20	1001.57	879.782	806.477	1621.44	1752.16	1552.2	0.873016	3.29498e-11	Ortholog(s) have eukaryotic initiation factor 4E binding activity and role in negative regulation of translation, positive regulation of cytoplasmic mRNA processing body assembly
#N/A	#N/A	YKR036C	CAF4	CAGL0L03201g	CAF4	1069.59	1157.4	1197.13	1358.88	1600.28	1600.03	0.413363	0.000916993	Ortholog(s) have role in mitochondrial fission, peroxisome fission, regulation of transcription by RNA polymerase II and CCR4-NOT complex, mitochondrion localization
orf19.7198	orf19.7198	YNL288W	CAF40	CAGL0M03553g	CAF40	7409.24	7776.23	8264.89	6859.81	6570.82	6957.56	-0.201653	0.00392595	Ortholog(s) have role in nuclear-transcribed mRNA poly(A) tail shortening, positive regulation of transcription elongation from RNA polymerase II promoter and CCR4-NOT complex, CCR4-NOT core complex localization
#N/A	#N/A	#N/A	#N/A	CAGL0A00105g	CAGL0A00105g	0	0.998617	0	0.921275	0	0.976225	0.739651	NA	Protein of unknown function
#N/A	#N/A	#N/A	#N/A	CAGL0A00116g	CAGL0A00116g	0	0.998617	0	2.76382	3.74993	1.95245	2.89889	NA	Protein of unknown function
#N/A	#N/A	#N/A	#N/A	CAGL0A00132g	CAGL0A00132g	1100.15	1433.02	1587.79	1322.03	1441.85	1446.77	0.031577	0.89498	Protein of unknown function
#N/A	#N/A	#N/A	#N/A	CAGL0A00154g	CAGL0A00154g	18.7301	14.9793	33.5533	37.7723	50.6241	17.572	0.662516	0.425335	Protein of unknown function
#N/A	#N/A	#N/A	#N/A	CAGL0A00165g	CAGL0A00165g	1470.81	1723.61	1621.34	1310.05	1409.97	1558.05	-0.17087	0.214882	Protein of unknown function
#N/A	#N/A	#N/A	#N/A	CAGL0A00583g	CAGL0A00583g	3074.7	3017.82	3187.56	3902.52	3960.86	3973.24	0.35153	7.61201e-12	Has domain(s) with predicted DNA binding, DNA-binding transcription factor activity, RNA polymerase II-specific, zinc ion binding activity and role in regulation of transcription, DNA-templated, transcription, DNA-templated
#N/A	#N/A	#N/A	#N/A	CAGL0A00649g	CAGL0A00649g	19.7159	30.9571	19.1733	30.4021	29.062	35.1441	0.433647	0.460319	Protein of unknown function
#N/A	#N/A	#N/A	#N/A	CAGL0A00715g	CAGL0A00715g	230.676	228.683	233.675	200.838	136.872	158.148	-0.482504	0.0633321	Protein of unknown function
#N/A	#N/A	#N/A	#N/A	CAGL0A00737g	CAGL0A00737g	1243.09	1148.41	1312.17	1123.03	1228.1	1194.9	-0.062147	0.613048	Has domain(s) with predicted transmembrane transporter activity, role in transmembrane transport and integral component of membrane, membrane localization
orf19.3833	orf19.3833	YAL001C	TFC3	CAGL0A00803g	CAGL0A00803g	5435.67	4726.46	4890.39	4559.39	4836.47	4808.88	-0.0837835	0.375861	Protein of unknown function
#N/A	#N/A	#N/A	#N/A	CAGL0A00825g	CAGL0A00825g	1475.74	1350.13	1357.71	1783.59	1979.96	1745.49	0.396822	9.91495e-05	Has domain(s) with predicted role in chromatin remodeling and nuclear chromosome localization
#N/A	#N/A	#N/A	#N/A	CAGL0A01221g	CAGL0A01221g	7922.84	7797.2	7217.55	12322	12263.2	14024.4	0.751076	2.51064e-18	Has domain(s) with predicted channel activity, role in transmembrane transport and membrane localization
#N/A	#N/A	#N/A	#N/A	CAGL0A01650g	CAGL0A01650g	12092.7	10858	12763.4	17998.9	17710	19140.8	0.619095	2.7647e-13	Putative protein; gene is upregulated in azole-resistant strain
orf19.117	SEC9	YGR009C	SEC9	CAGL0A01672g	CAGL0A01672g	6913.38	6603.86	6474.59	6265.59	6097.39	6347.41	-0.095839	0.0854727	Protein of unknown function
#N/A	#N/A	#N/A	#N/A	CAGL0A01870g	CAGL0A01870g	4650	4802.35	4824.48	2582.33	2299.65	2302.91	-0.99043	4.97487e-38	Has domain(s) with predicted integral component of membrane localization
#N/A	#N/A	#N/A	#N/A	CAGL0A02299g	CAGL0A02299g	8842.58	61.9143	5012.62	339.95	238.121	263.581	-4.04747	0.00663137	Protein of unknown function
#N/A	#N/A	#N/A	#N/A	CAGL0A02343g	CAGL0A02343g	0.985795	0.998617	1.19833	0.921275	0.937483	0.976225	-0.162547	NA	Protein of unknown function
orf19.3123	RPT5	YOR117W	RPT5	CAGL0A02750g	CAGL0A02750g	6442.17	9228.22	16821	3325.8	4429.61	6388.42	-1.19985	0.00335936	Ortholog(s) have proteasome regulatory particle, base subcomplex localization
#N/A	#N/A	#N/A	#N/A	CAGL0A02882g	CAGL0A02882g	150.827	220.694	227.683	140.034	133.123	126.909	-0.581189	0.0502551	Protein of unknown function
#N/A	#N/A	#N/A	#N/A	CAGL0A02981g	CAGL0A02981g	2.95739	1.99723	0	0	1.87497	0.976225	-0.812823	NA	Protein of unknown function
#N/A	#N/A	#N/A	#N/A	CAGL0A03278g	CAGL0A03278g	21565.3	18023	11115.7	34246.5	35240	26678.3	0.923366	0.000448502	Has domain(s) with predicted structural constituent of ribosome activity, role in translation and ribosome localization
#N/A	#N/A	#N/A	#N/A	CAGL0A03355r	CAGL0A03355r	1940.04	2220.93	1952.08	2761.06	2952.13	3152.23	0.535976	4.23374e-07	0
#N/A	#N/A	#N/A	#N/A	CAGL0A03410g	CAGL0A03410g	53.2329	127.823	68.3049	117.002	49.6866	61.5022	-0.128299	0.873659	Protein of unknown function
#N/A	#N/A	#N/A	#N/A	CAGL0A03608g	CAGL0A03608g	1009.45	1251.27	1257.05	788.611	786.548	951.819	-0.477076	0.00560976	Protein of unknown function
orf19.274	TFC4	YGR047C	TFC4	CAGL0A03630g	CAGL0A03630g	2956.4	3112.69	3265.45	4166.92	4028.36	4194.84	0.409045	1.04359e-09	Ortholog(s) have RNA polymerase III general transcription initiation factor activity, chromatin insulator sequence binding activity and role in transcription initiation from RNA polymerase III promoter
orf19.3496	CHC1	YGL206C	CHC1	CAGL0A03718g	CAGL0A03718g	0	0	0	21.1893	3434	6.83357	12.5355	NA	Ortholog(s) have actin cortical patch localization
orf19.1652	POX1-3	YGL205W	POX1	CAGL0A03740g	CAGL0A03740g	44232.6	42401.3	50700.2	21462.9	17976.2	22693.3	-1.14426	1.62099e-20	Ortholog(s) have role in fatty acid beta-oxidation, long-chain fatty acid catabolic process and peroxisome localization
orf19.5903	RAX1	YOR301W	RAX1	CAGL0A03828g	CAGL0A03828g	118.295	174.758	123.428	381.408	393.743	345.584	1.42669	1.30701e-08	Has domain(s) with predicted role in termination of G protein-coupled receptor signaling pathway
#N/A	#N/A	#N/A	#N/A	CAGL0A04873g	CAGL0A04873g	470.224	365.494	403.838	368.51	350.619	255.771	-0.346294	0.191466	Protein with tandem repeats; putative adhesin-like protein; belongs to adhesin cluster III
#N/A	#N/A	#N/A	#N/A	CAGL0B00105g	CAGL0B00105g	0	0.998617	0	3.6851	3.74993	0	2.71207	NA	Protein of unknown function
#N/A	#N/A	#N/A	#N/A	CAGL0B00116g	CAGL0B00116g	3.94318	0	0	0	0	0	-2.92664	NA	Protein of unknown function
#N/A	#N/A	#N/A	#N/A	CAGL0B00220g	CAGL0B00220g	0.985795	2.99585	1.19833	0.921275	0.937483	0.976225	-0.877309	NA	Has domain(s) with predicted methyltransferase activity
#N/A	#N/A	#N/A	#N/A	CAGL0B00440g	CAGL0B00440g	17269.2	20828.2	20062.5	22424.7	19441.5	22453.2	0.145255	0.230912	Protein of unknown function
#N/A	#N/A	#N/A	#N/A	CAGL0B00572g	CAGL0B00572g	1.97159	4.99309	2.39666	1.84255	0.937483	0.976225	-1.31845	NA	Protein of unknown function
#N/A	#N/A	#N/A	#N/A	CAGL0B00715g	CAGL0B00715g	247.435	303.58	252.848	386.935	319.682	387.561	0.444078	0.0328464	Protein of unknown function
#N/A	#N/A	#N/A	#N/A	CAGL0B01595g	CAGL0B01595g	10069.9	10175.9	12977.9	3417.93	3111.51	3456.81	-1.73408	9.88809e-40	Protein of unknown function
#N/A	#N/A	#N/A	#N/A	CAGL0B01743g	CAGL0B01743g	2769.1	2997.85	3029.38	1103.69	1076.23	908.865	-1.50945	2.40344e-39	0
#N/A	#N/A	YDR130C	FIN1	CAGL0B02057g	CAGL0B02057g	324.327	256.645	403.838	404.44	401.243	436.373	0.336481	0.198987	Protein of unknown function
#N/A	#N/A	#N/A	#N/A	CAGL0B02137r	CAGL0B02137r	51.2613	63.9115	37.1483	23.0319	20.6246	28.3105	-1.08604	0.0326313	U5 snRNA
orf19.6977	GPI1	YGR216C	GPI1	CAGL0B02233g	CAGL0B02233g	5481.02	6148.49	5718.44	5575.55	5379.28	4330.53	-0.182564	0.199144	Ortholog(s) have phosphatidylinositol N-acetylglucosaminyltransferase activity and role in GPI anchor biosynthetic process
orf19.1064	ACS2	YLR153C	ACS2	CAGL0B02717g	CAGL0B02717g	6895.64	7199.03	5317	11990.4	14217.9	11990	0.976415	1.65571e-10	Ortholog(s) have role in acetate catabolic process, carbon utilization and cytoplasm, extracellular region, nucleus localization
#N/A	#N/A	#N/A	#N/A	CAGL0B02981g	CAGL0B02981g	1279.56	1296.21	1263.04	1464.83	1388.41	1553.17	0.198604	0.02789	Protein of unknown function
#N/A	#N/A	#N/A	#N/A	CAGL0B03014g	CAGL0B03014g	1181.97	1001.61	995.814	1103.69	1371.54	1302.28	0.248208	0.131145	Has domain(s) with predicted transferase activity, transferring glycosyl groups activity and role in protein glycosylation
#N/A	#N/A	#N/A	#N/A	CAGL0B03223g	CAGL0B03223g	0	3.99447	0	14.7404	8.43735	9.76225	3.01925	0.126367	Protein of unknown function
#N/A	#N/A	#N/A	#N/A	CAGL0B03520r	CAGL0B03520r	0.985795	0.998617	1.19833	0.921275	0.937483	0.976225	-0.162547	NA	0
orf19.6732	orf19.6732	YCR015C	YCR015C	CAGL0B03531g	CAGL0B03531g	4536.63	4844.29	5719.64	2253.44	2307.15	2284.37	-1.14119	1.61409e-23	Protein of unknown function
#N/A	#N/A	#N/A	#N/A	CAGL0B03608g	CAGL0B03608g	580.633	593.179	716.602	461.559	410.617	409.038	-0.559785	0.000808398	Has domain(s) with predicted mitochondrial inner membrane peptidase complex localization
orf19.5286	YCP4	YCR004C	YCP4	CAGL0B03685g	CAGL0B03685g	111092	114079	120810	63140.5	59072.7	59276.4	-0.930783	4.77909e-61	Putative flavodoxin
orf19.3960	HYS2	YJR006W	POL31	CAGL0B03707g	CAGL0B03707g	723.574	667.076	593.174	1193.97	1153.1	1031.87	0.767268	4.26353e-08	Ortholog(s) have DNA-directed DNA polymerase activity, role in DNA strand elongation involved in DNA replication, DNA synthesis involved in UV-damage excision repair, premeiotic DNA replication and delta DNA polymerase complex localization
#N/A	#N/A	YGR191W	HIP1	CAGL0B03773g	CAGL0B03773g	9413.36	8709.94	9367.36	7149.09	7266.43	7118.63	-0.352198	7.89149e-11	Has domain(s) with predicted role in amino acid transport, transmembrane transport and integral component of membrane, membrane localization
#N/A	#N/A	#N/A	#N/A	CAGL0B03883g	CAGL0B03883g	3972.75	3999.46	4000.03	3335.94	3360.88	2991.15	-0.305279	5.94367e-05	Protein of unknown function
orf19.4186	PCT1	YGR202C	PCT1	CAGL0B04015g	CAGL0B04015g	6173.05	5886.85	5965.3	7505.62	7879.54	7473	0.342633	1.56563e-11	Has domain(s) with predicted catalytic activity and role in biosynthetic process
orf19.7223	orf19.7223	YBR030W	RKM3	CAGL0B04279g	CAGL0B04279g	1905.54	1664.7	1623.74	2567.59	2673.7	2294.13	0.53653	7.61168e-06	Protein of unknown function
orf19.5450	ETR1	YBR026C	ETR1	CAGL0B04323g	CAGL0B04323g	15773.7	16958.5	19444.1	7770.95	7184.87	7397.83	-1.22278	2.82147e-34	Has domain(s) with predicted oxidoreductase activity, zinc ion binding activity and role in oxidation-reduction process
orf19.754	YBN5	YBR025C	OLA1	CAGL0B04345g	CAGL0B04345g	17254.4	15779.2	13900.6	17095.2	15636.3	15155.9	0.0289257	0.837486	Has domain(s) with predicted GTP binding activity
orf19.1950	orf19.1950	YBR022W	POA1	CAGL0B04411g	CAGL0B04411g	0.985795	0	0	0	7.49986	0.976225	2.90003	NA	Protein of unknown function
#N/A	#N/A	#N/A	#N/A	CAGL0B04433g	CAGL0B04433g	163.642	143.801	153.386	1530.24	1738.09	1814.8	3.46311	3.99494e-127	Has domain(s) with predicted nucleobase transmembrane transporter activity, transmembrane transporter activity, role in nucleobase transport, transmembrane transport and membrane localization
orf19.5501	YAF9	YNL107W	YAF9	CAGL0B04609g	CAGL0B04609g	13289.5	12907.1	13113.3	11138.2	11277.9	12405.9	-0.174947	0.00868589	Ortholog(s) have NuA4 histone acetyltransferase complex, Swr1 complex localization
orf19.7202	orf19.7202	YCL001W	RER1	CAGL0B04697g	CAGL0B04697g	4344.4	4536.72	3925.73	5180.33	5031.47	4846.96	0.233342	0.00741716	Ortholog(s) have Golgi apparatus, Golgi cisterna localization
orf19.7073	orf19.7073	YCL002C	YCL002C	CAGL0B04719g	CAGL0B04719g	796.522	826.855	724.991	1074.21	1204.67	1141.21	0.541299	2.08369e-06	Protein of unknown function
#N/A	#N/A	YCL005W	LDB16	CAGL0B04763g	CAGL0B04763g	1112.96	1210.32	1183.95	690.956	879.359	860.054	-0.529264	0.000405281	Protein of unknown function
orf19.7074	orf19.7074	YCL010C	SGF29	CAGL0B04785g	CAGL0B04785g	4.92898	2.99585	10.785	3.6851	6.56238	9.76225	0.108627	0.943182	Protein of unknown function
orf19.7078	orf19.7078	YCL012C	YCL012C	CAGL0B04829g	CAGL0B04829g	385.446	412.429	438.589	256.114	216.559	254.795	-0.764508	6.42354e-06	Protein of unknown function
orf19.7079	orf19.7079	YCL014W	BUD3	CAGL0B04851g	CAGL0B04851g	3947.12	3687.89	3483.55	4060.98	4227.11	3876.59	0.12941	0.148395	Has domain(s) with predicted Rho guanyl-nucleotide exchange factor activity, role in regulation of Rho protein signal transduction and intracellular localization
#N/A	#N/A	#N/A	#N/A	CAGL0B05137g	CAGL0B05137g	0	0	0	0	15.9372	0	4.7727	NA	Protein of unknown function
#N/A	#N/A	#N/A	#N/A	CAGL0C00253g	CAGL0C00253g	7082.94	8266.55	8751.42	3270.52	3068.38	3421.67	-1.30394	2.42917e-32	Putative cell wall adhesin; belongs to adhesin cluster III; predicted GPI anchor; contains 6 tandem repeats
orf19.7199	orf19.7199	YBR137W	YBR137W	CAGL0C00451g	CAGL0C00451g	7635.97	8839.76	9567.48	6817.43	6236.14	6548.52	-0.409745	0.000254938	Protein of unknown function
#N/A	#N/A	YBR129C	OPY1	CAGL0C00605g	CAGL0C00605g	1422.5	1358.12	1332.54	61.7254	97.4982	202.079	-3.50996	3.96561e-15	Has domain(s) with predicted phospholipid binding activity
#N/A	#N/A	#N/A	#N/A	CAGL0C00781g	CAGL0C00781g	145.898	428.407	329.541	173.2	157.497	806.362	0.331097	0.734674	Protein of unknown function
#N/A	#N/A	#N/A	#N/A	CAGL0C00946g	CAGL0C00946g	2.95739	2.99585	3.595	3.6851	3.74993	3.9049	0.252163	NA	Protein of unknown function
#N/A	#N/A	#N/A	#N/A	CAGL0C00968g	CAGL0C00968g	735.403	857.812	832.841	437.605	436.867	524.233	-0.794616	3.28825e-07	Adhesin-like protein with a predicted role in cell adhesion; belongs to adhesin cluster VII; predicted GPI-anchor
#N/A	#N/A	#N/A	#N/A	CAGL0C01056g	CAGL0C01056g	539.23	3232.52	0	1245.56	83.436	0	-1.50482	0.72845	Protein of unknown function
#N/A	#N/A	#N/A	#N/A	CAGL0C01067g	CAGL0C01067g	3505.49	239.668	4224.12	2516	4017.11	4656.59	0.489682	0.704428	Putative adhesin-like protein; ORF appears artificially broken into fragments due to sequencing errors; belongs to adhesin cluster VII
#N/A	#N/A	#N/A	#N/A	CAGL0C01078g	CAGL0C01078g	2.95739	2.99585	4.79333	0	48.7491	143.505	4.16498	0.0245814	Protein of unknown function
#N/A	#N/A	#N/A	#N/A	CAGL0C01133g	CAGL0C01133g	1527.98	1412.05	1630.93	321.525	1124.98	1476.05	-0.645322	0.270741	Adhesin-like protein; belongs to adhesin cluster VII; predicted GPI anchor
orf19.407	GCD6	YDR211W	GCD6	CAGL0C01221g	CAGL0C01221g	7970.15	7839.15	0	7209.89	7332.99	7512.05	0.480356	0.874891	Ortholog(s) have guanyl-nucleotide exchange factor activity, translation initiation factor activity, role in cytoplasmic translational initiation and eukaryotic translation initiation factor 2B complex localization
#N/A	#N/A	#N/A	#N/A	CAGL0C01617g	CAGL0C01617g	44.3608	35.9502	21.57	43.2999	14.0622	44.9063	0.00209782	0.998425	Protein of unknown function
#N/A	#N/A	YBR230C	OM14	CAGL0C01793g	CAGL0C01793g	347	518.282	730.982	72.7807	116.248	154.244	-2.21732	6.71354e-07	Protein of unknown function
#N/A	#N/A	#N/A	#N/A	CAGL0C01859g	CAGL0C01859g	15.7727	0	27.5616	6.44892	4.68741	9.76225	-1.04929	0.586264	Has domain(s) with predicted integral component of membrane localization
orf19.6230	orf19.6230	YGL246C	RAI1	CAGL0C01925g	CAGL0C01925g	5230.63	5170.84	3761.56	5905.37	5682.08	5277.47	0.251663	0.147463	Ortholog(s) have GDP binding, RNA pyrophosphohydrolase activity and role in nuclear-transcribed mRNA catabolic process, exonucleolytic, 5'-3'
orf19.7057	GUS1	YGL245W	GUS1	CAGL0C01947g	CAGL0C01947g	7420.08	4981.1	4155.81	6836.78	7399.55	7610.65	0.399857	0.10679	Ortholog(s) have methionyl glutamyl tRNA synthetase complex localization
#N/A	#N/A	#N/A	#N/A	CAGL0C02057g	CAGL0C02057g	595.42	554.233	600.364	417.337	283.12	242.104	-0.892183	0.001357	Protein of unknown function
#N/A	#N/A	#N/A	#N/A	CAGL0C02365g	CAGL0C02365g	1432.36	1605.78	1919.73	1111.06	684.362	1351.1	-0.655875	0.0364851	Protein of unknown function
orf19.2884	CDC68	YGL207W	SPT16	CAGL0C03047g	CAGL0C03047g	5144.86	5308.65	5072.54	4757.46	2899.63	3677.44	-0.453954	0.0294478	Ortholog(s) have role in DNA replication-independent nucleosome organization, chromatin remodeling and FACT complex, nucleus localization
#N/A	#N/A	#N/A	#N/A	CAGL0C03384r	CAGL0C03384r	51.2613	33.953	43.1399	156.617	165.934	166.934	1.93088	1.53026e-10	0
#N/A	#N/A	#N/A	#N/A	CAGL0C03432r	CAGL0C03432r	600.349	579.198	759.742	483.669	511.866	534.971	-0.34034	0.0679393	0
orf19.6805	orf19.6805	YDR089W	YDR089W	CAGL0C03696g	CAGL0C03696g	3079.62	3116.68	2921.53	4211.15	4501.79	4208.51	0.502608	1.50741e-14	Protein of unknown function
#N/A	#N/A	#N/A	#N/A	CAGL0C03740g	CAGL0C03740g	4417.35	4165.23	4128.25	5492.64	5571.46	6282.98	0.448434	1.7761e-07	Protein of unknown function
orf19.2301	orf19.2301	YIL007C	NAS2	CAGL0C03762g	CAGL0C03762g	1665.01	2391.69	1992.83	2555.62	2197.46	2135.98	0.187528	0.354532	Protein of unknown function
orf19.2299	orf19.2299	YIL008W	URM1	CAGL0C03784g	CAGL0C03784g	3950.08	3354.36	3306.2	4635.85	4597.42	4604.85	0.38284	0.000134256	Has domain(s) with predicted role in tRNA thio-modification and cytoplasm localization
#N/A	#N/A	#N/A	#N/A	CAGL0C03916g	CAGL0C03916g	181.386	175.757	150.99	283.753	260.62	239.175	0.622914	0.00249972	Has domain(s) with predicted transferase activity, transferring glycosyl groups activity and role in protein glycosylation
#N/A	#N/A	#N/A	#N/A	CAGL0C03938g	CAGL0C03938g	31.5454	53.9253	64.7099	66.3318	76.8736	40.0252	0.290702	0.650719	Has domain(s) with predicted transferase activity, transferring glycosyl groups activity and role in protein glycosylation
#N/A	#N/A	#N/A	#N/A	CAGL0C03960g	CAGL0C03960g	16.7585	16.9765	5.99166	16.5829	12.1873	5.85735	-0.203589	0.863131	Has domain(s) with predicted transferase activity, transferring glycosyl groups activity and role in protein glycosylation
#N/A	#N/A	#N/A	#N/A	CAGL0C03982g	CAGL0C03982g	132.097	168.766	115.04	181.491	163.122	177.673	0.326177	0.263434	Has domain(s) with predicted transferase activity, transferring glycosyl groups activity and role in protein glycosylation
#N/A	#N/A	#N/A	#N/A	CAGL0C04004g	CAGL0C04004g	1270.69	1248.27	1471.55	1884.93	1851.53	1653.73	0.434645	0.000461787	Has domain(s) with predicted transferase activity, transferring glycosyl groups activity and role in protein glycosylation
#N/A	#N/A	#N/A	#N/A	CAGL0C04026g	CAGL0C04026g	3597.17	3717.85	3618.96	3568.1	3712.43	3772.13	0.0153966	0.824844	Has domain(s) with predicted transferase activity, transferring glycosyl groups activity and role in protein glycosylation
#N/A	#N/A	#N/A	#N/A	CAGL0C04048g	CAGL0C04048g	12287.9	12561.6	12336.8	14230.9	15074.7	16160.4	0.289968	1.72698e-05	Has domain(s) with predicted transferase activity, transferring glycosyl groups activity and role in protein glycosylation
orf19.7477	YRB1	YDR002W	YRB1	CAGL0C04301g	CAGL0C04301g	0	0	112.643	95.8126	5.6249	18.5483	0.0925103	0.979739	Ortholog(s) have GTPase activator activity and cytosol localization
orf19.7634	MCD1	YDL003W	MCD1	CAGL0C04433g	CAGL0C04433g	24.6449	29.9585	20.3716	33.1659	39.3743	38.0728	0.556078	0.272044	Has domain(s) with predicted nuclear chromosome localization
#N/A	#N/A	#N/A	#N/A	CAGL0C04763g	CAGL0C04763g	4088.09	4251.11	5119.27	2826.47	3016.82	2843.74	-0.631244	1.25497e-07	Has domain(s) with predicted integral component of membrane localization
#N/A	#N/A	#N/A	#N/A	CAGL0C04933g	CAGL0C04933g	1085.36	1235.29	1777.13	1959.55	1756.84	1770.87	0.421912	0.0795271	Protein of unknown function
orf19.3185	orf19.3185	YDL040C	NAT1	CAGL0C05313g	CAGL0C05313g	3806.16	3453.22	3023.39	4519.77	4719.29	4516.99	0.419426	0.000213671	Protein of unknown function
#N/A	#N/A	#N/A	#N/A	CAGL0C05401g	CAGL0C05401g	2.95739	0	3.595	9.21275	2.81245	2.92867	1.20545	NA	Protein of unknown function
orf19.7489	LRG1	YDL240W	LRG1	CAGL0C05599g	CAGL0C05599g	2211.14	1971.27	1922.12	2717.76	3127.44	2749.05	0.493164	1.08083e-05	Ortholog(s) have role in actin cortical patch localization, actin cytoskeleton organization, fungal-type cell wall biogenesis, mitotic division septum assembly, regulation of cell shape
#N/A	#N/A	#N/A	#N/A	CAGL0D00105g	CAGL0D00105g	0.985795	0.998617	1.19833	0.921275	0.937483	0.976225	-0.162547	NA	Protein of unknown function
#N/A	#N/A	#N/A	#N/A	CAGL0D00110g	CAGL0D00110g	1.97159	1.99723	1.19833	0.921275	0.937483	4.88112	0.368315	NA	Putative adhesin-like protein; ORF appears artificially broken into fragments due to sequencing errors; belongs to adhesin cluster V; predicted GPI anchor
#N/A	#N/A	#N/A	#N/A	CAGL0D00374g	CAGL0D00374g	54647.6	52733	52256.8	65697	65594.7	70697.2	0.339449	6.22692e-11	Protein of unknown function
#N/A	#N/A	#N/A	#N/A	CAGL0D00396g	CAGL0D00396g	0	0	0	0.921275	0.937483	0.976225	2.28147	NA	Protein of unknown function
#N/A	#N/A	#N/A	#N/A	CAGL0D00627r	CAGL0D00627r	1.97159	3.99447	9.58665	1.84255	0.937483	1.95245	-1.70394	NA	0
orf19.5953	SFP1	YLR403W	SFP1	CAGL0D00682g	CAGL0D00682g	1395.89	1191.35	1029.37	3019.94	3450.87	3295.74	1.43241	7.89781e-22	Has domain(s) with predicted nucleic acid binding activity
#N/A	#N/A	#N/A	#N/A	CAGL0D00869g	CAGL0D00869g	1372.23	1289.22	891.559	2828.31	2968.07	2596.76	1.23943	5.82494e-10	Protein of unknown function
#N/A	#N/A	#N/A	#N/A	CAGL0D01100g	CAGL0D01100g	20869.3	21015.9	23101.4	12242.8	12708.5	13736.5	-0.74822	3.08111e-22	Has domain(s) with predicted 6-phosphofructo-2-kinase activity, ATP binding, catalytic activity and role in fructose 2,6-bisphosphate metabolic process, fructose metabolic process
orf19.7375	orf19.7375	YBR119W	MUD1	CAGL0D01166g	CAGL0D01166g	1.97159	17.9751	0	176.885	0	2.92867	3.16936	NA	Has domain(s) with predicted nucleic acid binding, nucleotide binding activity
#N/A	#N/A	#N/A	#N/A	CAGL0D01210g	CAGL0D01210g	7521.62	7701.34	7542.3	6121.87	5815.21	5960.83	-0.347068	2.92535e-15	Has domain(s) with predicted amino-acid racemase activity, racemase activity, acting on amino acids and derivatives, racemase and epimerase activity, acting on amino acids and derivatives activity
#N/A	#N/A	#N/A	#N/A	CAGL0D01254g	CAGL0D01254g	58.1619	67.906	43.1399	56.1977	59.9989	82.0029	0.223847	0.646179	Protein of unknown function
orf19.4413	CMD1	YBR109C	CMD1	CAGL0D01452g	CAGL0D01452g	19434	18918.8	16897.7	12173.7	11897.6	12073	-0.612341	3.59898e-17	Ortholog(s) have calcium ion binding activity, role in regulation of cell cycle, spore germination and hyphal tip, spitzenkorper localization
#N/A	#N/A	#N/A	#N/A	CAGL0D01474g	CAGL0D01474g	1.97159	0.998617	0	0.921275	0.937483	0	-0.689143	NA	Protein of unknown function
orf19.4616	POL30	YBR088C	POL30	CAGL0D01716g	CAGL0D01716g	1592.06	1495.93	1434.4	2619.18	2934.32	2341.96	0.803704	1.18395e-10	Ortholog(s) have DNA polymerase processivity factor activity
orf19.2029	RFC5	YBR087W	RFC5	CAGL0D01738g	CAGL0D01738g	365.73	389.461	269.625	360.218	190.309	226.484	-0.399823	0.317128	Ortholog(s) have role in DNA strand elongation involved in DNA replication, UV-damage excision repair and Elg1 RFC-like complex localization
#N/A	#N/A	#N/A	#N/A	CAGL0D01837g	CAGL0D01837g	0	0.998617	0	0.921275	0	0	-0.161522	NA	Protein of unknown function
#N/A	#N/A	#N/A	#N/A	CAGL0D02101r	CAGL0D02101r	22.6733	38.9461	23.9666	66.3318	47.8116	31.2392	0.763219	0.229334	0
#N/A	#N/A	YOL020W	TAT2	CAGL0D02178g	CAGL0D02178g	9282.25	9383.01	9665.74	6875.47	6823.94	6888.24	-0.460357	3.60717e-34	Has domain(s) with predicted role in amino acid transport, transmembrane transport and integral component of membrane, membrane localization
orf19.5586	orf19.5586	YNL325C	FIG4	CAGL0D02464g	CAGL0D02464g	2306.76	2090.11	2106.67	2111.56	2287.46	2133.05	0.00604106	0.959273	Has domain(s) with predicted phosphoric ester hydrolase activity
#N/A	#N/A	#N/A	#N/A	CAGL0D02486g	CAGL0D02486g	1991.31	1744.58	1725.6	2009.3	2145.9	2321.46	0.245499	0.0403022	Has domain(s) with predicted DNA-binding transcription factor activity, RNA polymerase II-specific, zinc ion binding activity, role in regulation of transcription, DNA-templated and nucleus localization
orf19.6802	orf19.6802	YNL326C	PFA3	CAGL0D02508g	CAGL0D02508g	33299.2	34248.6	41172.3	35646	34703.7	40924.3	0.0335312	0.830204	Has domain(s) with predicted palmitoyltransferase activity, zinc ion binding activity
orf19.3574	MDJ2	YNL328C	MDJ2	CAGL0D02552g	CAGL0D02552g	640.767	777.923	653.091	1073.28	927.171	1130.47	0.595238	0.000210118	Protein of unknown function
#N/A	#N/A	#N/A	#N/A	CAGL0D02640g	CAGL0D02640g	33662.9	33485.6	55361.7	52365.2	40713	58107.8	0.303443	0.263867	Has domain(s) with predicted transmembrane transporter activity, role in transmembrane transport and integral component of membrane, membrane localization
#N/A	#N/A	#N/A	#N/A	CAGL0D02662g	CAGL0D02662g	33555.5	33309.9	54665.5	52271.3	40239.6	56719.6	0.296241	0.268426	Has domain(s) with predicted transmembrane transporter activity, role in transmembrane transport and integral component of membrane, membrane localization
orf19.2827	orf19.2827	YIL144W	NDC80	CAGL0D02684g	CAGL0D02684g	1302.24	1276.23	1222.3	2759.22	2744.01	3098.54	1.17776	1.27677e-38	Ortholog(s) have microtubule binding, molecular adaptor activity and role in attachment of mitotic spindle microtubules to kinetochore, monopolar spindle attachment to meiosis I kinetochore
#N/A	#N/A	#N/A	#N/A	CAGL0D02761g	CAGL0D02761g	635.838	828.852	574.001	674.373	479.054	522.28	-0.283274	0.303481	Protein of unknown function
orf19.7251	WSC4	YHL028W	WSC4	CAGL0D02794g	CAGL0D02794g	58.1619	61.9143	44.3383	33.1659	33.7494	15.6196	-0.994345	0.0813353	Protein of unknown function
orf19.3986	PPR1	YLR014C	PPR1	CAGL0D02904g	CAGL0D02904g	716.673	626.133	636.314	1025.38	1108.1	1043.58	0.682187	2.01332e-09	Ortholog(s) have DNA-binding transcription factor activity, sequence-specific DNA binding activity and role in purine nucleobase catabolic process, regulation of gene expression, regulation of transcription, DNA-templated
orf19.1041	orf19.1041	YJL006C	CTK2	CAGL0D02992g	CAGL0D02992g	1352.51	1247.27	1251.06	1296.23	1443.72	1212.47	0.0374413	0.797975	Ortholog(s) have cyclin-dependent protein serine/threonine kinase activator activity
orf19.6991	PRE3	YJL001W	PRE3	CAGL0D03058g	CAGL0D03058g	11796	11809.6	11397.3	8243.56	8410.16	7723.89	-0.521955	3.48908e-21	Ortholog(s) have proteasome core complex, beta-subunit complex localization
orf19.6942	ORC3	YLL004W	ORC3	CAGL0D03080g	CAGL0D03080g	827.082	842.833	753.751	1306.37	1098.73	1043.58	0.508464	0.000583037	Protein of unknown function
orf19.7635	DRS1	YLL008W	DRS1	CAGL0D03124g	CAGL0D03124g	396.29	458.365	275.616	1971.53	2182.46	1779.66	2.39046	2.88683e-25	Has domain(s) with predicted ATP binding, helicase activity, nucleic acid binding activity
orf19.3977	orf19.3977	YGR173W	RBG2	CAGL0D03454g	CAGL0D03454g	1773.45	1831.46	1488.33	2198.16	2387.77	2008.09	0.372067	0.00830319	Has domain(s) with predicted GTP binding activity
#N/A	#N/A	#N/A	#N/A	CAGL0D03608g	CAGL0D03608g	54.2187	109.848	117.437	124.372	171.559	127.885	0.59247	0.22483	Has domain(s) with predicted DNA-binding transcription factor activity, sequence-specific DNA binding, zinc ion binding activity and role in regulation of transcription, DNA-templated
#N/A	#N/A	#N/A	#N/A	CAGL0D03872g	CAGL0D03872g	3338.89	3116.68	3862.22	2194.48	2071.84	2099.86	-0.696207	8.26095e-10	Protein of unknown function
orf19.2711.1	MED20	YHR041C	SRB2	CAGL0D04136g	CAGL0D04136g	7882.42	9141.34	8400.31	7524.97	7237.37	7785.39	-0.173242	0.0464682	Has domain(s) with predicted transcription coregulator activity, role in regulation of transcription by RNA polymerase II and mediator complex localization
orf19.897	VPS20	YMR077C	VPS20	CAGL0D04246g	CAGL0D04246g	1030.16	1031.57	1020.98	881.66	1069.67	1126.56	-0.00252093	0.989299	Ortholog(s) have role in late endosome to vacuole transport, protein transport to vacuole involved in ubiquitin-dependent protein catabolic process via the multivesicular body sorting pathway
orf19.3239	CTF18	YMR078C	CTF18	CAGL0D04268g	CAGL0D04268g	413.048	281.61	349.913	877.053	843.735	802.457	1.27235	1.11097e-10	Ortholog(s) have role in DNA-dependent DNA replication maintenance of fidelity and Ctf18 RFC-like complex, nuclear chromatin localization
orf19.939	NAM7	YMR080C	NAM7	CAGL0D04312g	CAGL0D04312g	1089.3	794.899	106.652	791.375	832.485	604.283	0.162128	0.868474	Ortholog(s) have role in regulation of mRNA stability involved in response to oxidative stress
#N/A	#N/A	#N/A	#N/A	CAGL0D04422g	CAGL0D04422g	846.798	677.063	641.107	973.787	1084.67	1108.99	0.548043	0.00141272	Ortholog(s) have fluoride transmembrane transporter activity and role in cellular detoxification of fluoride, fluoride export across plasma membrane
orf19.1673	PPT1	YGR123C	PPT1	CAGL0D05060g	CAGL0D05060g	0.985795	0.998617	1.19833	0.921275	0.937483	0.976225	-0.162547	NA	Has domain(s) with predicted hydrolase activity
orf19.6771	UBI4	YLL039C	UBI4	CAGL0D05082g	CAGL0D05082g	15142.8	14224.3	15142.1	1729.23	1514.97	1753.3	-3.15488	0	Protein of unknown function
#N/A	#N/A	#N/A	#N/A	CAGL0D05104g	CAGL0D05104g	0	0	89.8749	175.042	229.683	144.481	2.61367	0.253474	Protein of unknown function
#N/A	#N/A	#N/A	#N/A	CAGL0D05148g	CAGL0D05148g	6279.52	6449.07	6610	5342.47	5975.52	6356.2	-0.129833	0.187346	Protein of unknown function
orf19.4024	RIB5	YBR256C	RIB5	CAGL0D05302g	CAGL0D05302g	3150.6	3104.7	3118.06	1924.54	1882.47	1769.9	-0.748918	1.54797e-31	Ortholog(s) have riboflavin synthase activity and role in riboflavin biosynthetic process
#N/A	#N/A	YBR255C-A	YBR255C-A	CAGL0D05318g	CAGL0D05318g	4436.08	5108.93	5936.54	2771.19	2632.45	2884.74	-0.90117	3.4859e-11	Protein of unknown function
orf19.3318	orf19.3318	YBR255W	MTC4	CAGL0D05324g	CAGL0D05324g	4898.42	4614.61	4720.23	5893.39	6060.83	5671.87	0.308434	9.19322e-08	Protein of unknown function
orf19.3314	TRS20	YBR254C	TRS20	CAGL0D05346g	CAGL0D05346g	175.472	157.782	110.247	75.5445	119.06	89.8127	-0.642925	0.102991	Ortholog(s) have TRAPPII protein complex localization
#N/A	#N/A	YBR253W	SRB6	CAGL0D05368g	CAGL0D05368g	734.417	745.967	679.454	1239.11	1374.35	1286.66	0.851567	6.01726e-17	Has domain(s) with predicted transcription coregulator activity, role in regulation of transcription by RNA polymerase II and mediator complex localization
#N/A	#N/A	#N/A	#N/A	CAGL0D05456g	CAGL0D05456g	96.6079	125.826	121.031	74.6232	69.3737	68.3357	-0.69247	0.0184899	Protein of unknown function
#N/A	#N/A	#N/A	#N/A	CAGL0D05654g	CAGL0D05654g	170.543	222.692	233.675	166.751	138.747	185.483	-0.351624	0.231805	Protein of unknown function
orf19.6988	OST1	YJL002C	OST1	CAGL0D05742g	CAGL0D05742g	13654.2	13309.6	11749.6	12732	12458.2	11488.2	-0.0780101	0.447541	Has domain(s) with predicted dolichyl-diphosphooligosaccharide-protein glycotransferase activity, role in protein glycosylation and endoplasmic reticulum, integral component of membrane localization
orf19.7096	orf19.7096	YLR001C	YLR001C	CAGL0D05852g	CAGL0D05852g	2926.83	2811.11	3231.9	2600.76	2815.26	2758.81	-0.133453	0.178329	Ortholog(s) have role in macroautophagy and fungal-type vacuole membrane localization
#N/A	#N/A	#N/A	#N/A	CAGL0D06226g	CAGL0D06226g	403.19	371.486	496.109	451.425	400.305	378.775	-0.0447645	0.862655	Putative adhesin-like protein
#N/A	#N/A	#N/A	#N/A	CAGL0D06380g	CAGL0D06380g	71.963	26.9627	59.9166	55.2765	29.9995	26.3581	-0.507276	0.504161	Protein of unknown function
#N/A	#N/A	#N/A	#N/A	CAGL0D06534g	CAGL0D06534g	22.6733	47.9336	32.355	25.7957	28.1245	27.3343	-0.34219	0.59361	Protein of unknown function
#N/A	#N/A	#N/A	#N/A	CAGL0D06666g	CAGL0D06666g	129.139	167.768	214.501	126.215	125.623	179.625	-0.243816	0.551043	Protein of unknown function
#N/A	#N/A	#N/A	#N/A	CAGL0E00110g	CAGL0E00110g	214.903	266.631	285.203	2439.54	2283.71	2382.97	3.2153	8.04625e-119	Putative adhesin-like protein; ORF appears artificially broken into fragments due to sequencing errors; belongs to adhesin cluster III; predicted GPI anchor
#N/A	#N/A	#N/A	#N/A	CAGL0E00132g	CAGL0E00132g	36.4744	56.9212	47.9333	4.60637	4.68741	6.83357	-3.1344	1.04346e-06	Protein of unknown function
#N/A	#N/A	#N/A	#N/A	CAGL0E00187g	CAGL0E00187g	915.804	992.626	1116.85	1006.95	1094.04	1087.51	0.0767419	0.608947	Putative adhesin-like protein; belongs to adhesin cluster IV
#N/A	#N/A	#N/A	#N/A	CAGL0E00231g	CAGL0E00231g	249.406	210.708	237.27	239.531	195.934	206.96	-0.117922	0.623878	Putative adhesin-like protein; contains tandem repeats and a predicted GPI-anchor; belongs to adhesin cluster III
#N/A	#N/A	#N/A	#N/A	CAGL0E00363g	CAGL0E00363g	109.423	116.838	118.635	116.081	151.872	149.362	0.275171	0.334253	Has domain(s) with predicted methyltransferase activity
orf19.2615	MDL1	YLR188W	MDL1	CAGL0E00385g	CAGL0E00385g	4487.34	4056.38	3907.76	3476.89	3853.05	3948.83	-0.142997	0.184521	Ortholog(s) have mitochondrion localization
orf19.1085	orf19.1085	YDR177W	UBC1	CAGL0E00671g	CAGL0E00671g	1921.31	1878.4	1815.47	788.611	1379.97	1207.59	-0.734071	0.00291779	Has domain(s) with predicted acid-amino acid ligase activity
orf19.5943.1	orf19.5943.1	YLR150W	STM1	CAGL0E00869g	CAGL0E00869g	16.7585	356.506	0	0	0	0	-9.48387	0.00227297	Protein of unknown function
orf19.1585	ZRT2	YLR130C	ZRT2	CAGL0E01353g	CAGL0E01353g	1149.44	3786.76	1273.83	2051.68	2878.07	2838.86	0.322949	0.57673	Putative high-affinity zinc transporter; gene is downregulated in azole-resistant strain
orf19.5356	orf19.5356	YNL313C	EMW1	CAGL0E01573g	CAGL0E01573g	15988.6	15360.7	17390.2	15493.1	17456.9	18094.3	0.0667103	0.540043	Protein of unknown function
#N/A	#N/A	#N/A	#N/A	CAGL0E01661g	CAGL0E01661g	6465.83	6120.53	7031.81	5138.87	5595.83	5995.97	-0.229579	0.0270702	Adhesin-like protein with tandem repeats; predicted GPI-anchor; belongs to adhesin cluster III
#N/A	#N/A	#N/A	#N/A	CAGL0E02211g	CAGL0E02211g	0.985795	0.998617	1.19833	0.921275	0.937483	0.976225	-0.162547	NA	Protein of unknown function
orf19.2649	PCL1	YNL289W	PCL1	CAGL0E02233g	CAGL0E02233g	226.733	246.658	276.815	369.431	351.556	361.203	0.530904	0.00158955	Protein of unknown function
orf19.2245	YPT72	YML001W	YPT7	CAGL0E02607g	CAGL0E02607g	20.7017	48.9323	47.9333	69.0956	20.6246	26.3581	-0.016081	0.987792	Ortholog(s) have role in endocytosis, endosome organization, positive regulation of vacuole fusion, non-autophagic, vacuolar acidification, vacuole fusion, non-autophagic and fungal-type vacuole membrane, vacuolar membrane localization
orf19.3893	SCW11	YGL028C	SCW11	CAGL0E02915g	CAGL0E02915g	27.6023	15736.2	16133.1	15774.1	15273.5	17017.6	0.591589	0.778757	Putative adhesin-like protein
orf19.2314	orf19.2314	YGL029W	CGR1	CAGL0E02937g	CAGL0E02937g	16449	0	168.965	43.2999	0	0	-8.58371	NA	Protein of unknown function
orf19.6382	orf19.6382	YLL015W	BPT1	CAGL0E03355g	CAGL0E03355g	6798.04	6179.44	6838.88	2885.43	2903.38	2636.78	-1.23363	7.27148e-53	Has domain(s) with predicted ATP binding, ATPase activity, ATPase-coupled transmembrane transporter activity, nucleoside-triphosphatase activity, nucleotide binding activity and role in transmembrane transport
#N/A	#N/A	#N/A	#N/A	CAGL0E03366g	CAGL0E03366g	986.781	864.803	1060.52	957.204	963.732	809.29	-0.0922763	0.607972	Protein of unknown function
orf19.7503	CDA2	YLR308W	CDA2	CAGL0E03421g	CAGL0E03421g	2.95739	5.9917	5.99166	2.76382	4.68741	1.95245	-0.660998	NA	Protein of unknown function
#N/A	#N/A	#N/A	#N/A	CAGL0E03498g	CAGL0E03498g	12647.8	13931.7	13230.8	9598.76	8071.73	6828.69	-0.700367	1.32309e-06	Protein of unknown function
#N/A	#N/A	YLL038C	ENT4	CAGL0E03806g	CAGL0E03806g	7300.8	6958.37	6698.67	6929.83	6703.94	7254.33	-0.00506026	0.956479	Protein of unknown function
#N/A	#N/A	#N/A	#N/A	CAGL0E03850g	CAGL0E03850g	19781	23871	23457.3	29424.6	30853.5	30122.4	0.429859	5.06815e-06	Has domain(s) with predicted electron transfer activity, iron-sulfur cluster binding, oxidoreductase activity and role in oxidation-reduction process, tricarboxylic acid cycle
#N/A	#N/A	YBR071W	YBR071W	CAGL0E04224g	CAGL0E04224g	388.403	320.556	289.996	538.024	582.177	540.829	0.731828	6.07368e-05	Protein of unknown function
#N/A	#N/A	#N/A	#N/A	CAGL0E04433r	CAGL0E04433r	151.812	175.757	171.361	175.042	149.06	143.505	-0.0924378	0.736638	0
#N/A	#N/A	#N/A	#N/A	CAGL0E04554g	CAGL0E04554g	14985.1	14327.2	17090.6	93417.2	90594.6	103675	2.63231	1.83209e-162	Putative protein; gene is upregulated in azole-resistant strain
#N/A	#N/A	#N/A	#N/A	CAGL0E04642g	CAGL0E04642g	3932.34	3948.53	3682.47	4446.07	4291.8	4657.57	0.211758	0.00242981	Has domain(s) with predicted ATP binding, nucleoside-triphosphatase activity, nucleotide binding activity
orf19.3043	orf19.3043	YDR058C	TGL2	CAGL0E04708g	CAGL0E04708g	3414.79	3548.09	3544.67	3801.18	3406.81	3765.3	0.062651	0.468347	Protein of unknown function
#N/A	#N/A	#N/A	#N/A	CAGL0E05192g	CAGL0E05192g	3.94318	63.9115	45.5366	0.921275	13.1248	0.976225	-2.91467	0.0775625	Protein of unknown function
#N/A	#N/A	#N/A	#N/A	CAGL0E05214g	CAGL0E05214g	1180.98	1076.51	1310.97	1157.12	1827.15	1785.52	0.418774	0.0903991	Protein of unknown function
#N/A	#N/A	#N/A	#N/A	CAGL0E05236g	CAGL0E05236g	744.275	820.864	800.486	872.447	836.235	780.98	0.0742285	0.567574	Protein of unknown function
#N/A	#N/A	#N/A	#N/A	CAGL0E06094g	CAGL0E06094g	31.5454	40.9433	62.3132	50.6701	26.2495	23.4294	-0.421198	0.559093	Protein of unknown function
orf19.5949	FAS2	YPL231W	FAS2	CAGL0E06138g	CAGL0E06138g	5929.56	6287.3	5362.53	15887.4	14772.9	12741.7	1.30375	7.64932e-29	Ortholog(s) have fatty acid synthase activity, role in fatty acid biosynthetic process, long-chain fatty acid biosynthetic process, palmitic acid biosynthetic process and fatty acid synthase complex localization
orf19.6537	orf19.6537	YPL233W	NSL1	CAGL0E06182g	CAGL0E06182g	745.261	635.121	615.942	1275.97	1369.66	1128.52	0.918163	1.08835e-09	Ortholog(s) have role in mitotic sister chromatid segregation and NMS complex, condensed chromosome, centromeric region, condensed nuclear chromosome kinetochore, nuclear MIS12/MIND complex localization
orf19.6538	VMA11	YPL234C	VMA11	CAGL0E06204g	CAGL0E06204g	3255.1	3421.26	3450	2845.82	2782.45	2557.71	-0.306572	7.72012e-05	Has domain(s) with predicted proton transmembrane transporter activity and role in proton transmembrane transport
#N/A	#N/A	YHR022C	YHR022C	CAGL0E06292g	CAGL0E06292g	16.7585	1983.25	1841.84	28.5595	8.43735	2391.75	-0.661566	NA	Has domain(s) with predicted GTP binding, GTPase activity, role in protein transport, signal transduction, small GTPase mediated signal transduction and intracellular, membrane localization
#N/A	#N/A	#N/A	#N/A	CAGL0E06402g	CAGL0E06402g	1364.34	21.9696	74.2966	80.1509	34.6869	87.8602	-2.84937	0.040005	Protein of unknown function
orf19.4479	orf19.4479	YJL010C	NOP9	CAGL0E06534g	CAGL0E06534g	1081.42	1034.57	939.492	1829.65	1715.59	1664.46	0.768884	7.70631e-14	Has domain(s) with predicted RNA binding activity
orf19.6629	ISC1	YER019W	ISC1	CAGL0E06556g	CAGL0E06556g	1257.87	1078.51	1199.53	1723.7	1673.41	1670.32	0.519367	1.49383e-07	Ortholog(s) have inositol phosphosphingolipid phospholipase activity, mannosyl-inositol phosphorylceramide phospholipase activity and role in regulation of fungal-type cell wall biogenesis
#N/A	#N/A	#N/A	#N/A	CAGL0E06600g	CAGL0E06600g	986.781	1012.6	1034.16	222.948	260.62	176.697	-2.19914	3.8442e-31	Putative adhesin-like protein; belongs to adhesin cluster V
#N/A	#N/A	#N/A	#N/A	CAGL0F00105g	CAGL0F00105g	1.97159	0	7.18999	4.60637	0.937483	0.976225	-0.472015	NA	Protein of unknown function
#N/A	#N/A	#N/A	#N/A	CAGL0F00116g	CAGL0F00116g	3003.72	6313.26	4037.18	5570.03	3987.11	7792.23	0.377562	0.341549	Protein of unknown function
#N/A	#N/A	#N/A	#N/A	CAGL0F00132g	CAGL0F00132g	684.142	772.93	733.379	1259.38	1291.85	1311.07	0.818335	1.29921e-17	Protein of unknown function
#N/A	#N/A	#N/A	#N/A	CAGL0F00176g	CAGL0F00176g	1744.86	1815.49	1947.29	2164.07	2032.46	1924.14	0.152934	0.135316	Protein of unknown function
#N/A	#N/A	#N/A	#N/A	CAGL0F00209g	CAGL0F00209g	28518.1	274.62	31631.2	60.8041	5938.95	6985.87	-2.21817	0.291881	Has domain(s) with predicted role in transmembrane transport and integral component of plasma membrane localization
orf19.5243	TRP3	YKL211C	TRP3	CAGL0F00253g	CAGL0F00253g	55344.5	1066.52	55975.3	1527.47	27357.6	25568.3	-1.04535	0.573585	Ortholog(s) have anthranilate synthase activity, indole-3-glycerol-phosphate lyase activity, phosphoribosylanthranilate isomerase activity and role in tryptophan biosynthetic process
#N/A	#N/A	#N/A	#N/A	CAGL0F00341g	CAGL0F00341g	302.639	44.9378	0	60.8041	0	0	-2.51491	0.463793	Protein of unknown function
#N/A	#N/A	#N/A	#N/A	CAGL0F00649g	CAGL0F00649g	7057.31	6609.85	6403.88	7434.69	7837.36	8546.85	0.246805	0.0050504	Has domain(s) with predicted ATP binding, protein kinase activity, protein tyrosine kinase activity and role in protein phosphorylation
#N/A	#N/A	#N/A	#N/A	CAGL0F00715g	CAGL0F00715g	1.97159	3.99447	2.39666	2.76382	0.937483	5.85735	0.18607	NA	Protein of unknown function
#N/A	#N/A	#N/A	#N/A	CAGL0F01815g	CAGL0F01815g	4128.51	4202.18	3804.7	3918.18	3314	3281.09	-0.207113	0.0766093	Protein of unknown function
#N/A	#N/A	#N/A	#N/A	CAGL0F02057g	CAGL0F02057g	17.7443	25.9641	15.5783	19.3468	25.312	12.6909	-0.0502065	0.956479	Has domain(s) with predicted DNA binding activity
#N/A	#N/A	#N/A	#N/A	CAGL0F02948r	CAGL0F02948r	0.985795	0.998617	1.19833	0.921275	0.937483	0.976225	-0.162547	NA	0
orf19.3688	orf19.3688	YJL184W	GON7	CAGL0F03487g	CAGL0F03487g	0	1711.63	0	1783.59	1786.84	1539.51	1.57794	NA	Protein of unknown function
#N/A	#N/A	#N/A	#N/A	CAGL0F03641g	CAGL0F03641g	10963	8282.53	10321.2	5656.63	6467.69	5288.21	-0.763808	2.58979e-07	Has domain(s) with predicted integral component of membrane localization
#N/A	#N/A	#N/A	#N/A	CAGL0F03707g	CAGL0F03707g	24468.4	24627.9	24152.4	19378.1	20196.2	20526.1	-0.285501	8.18942e-13	Has domain(s) with predicted ATP binding, protein kinase activity, protein tyrosine kinase activity and role in protein phosphorylation
orf19.5908	TEC1	YBR083W	TEC1	CAGL0F04081g	CAGL0F04081g	1794.15	1662.7	1865.8	1282.41	1523.41	1245.66	-0.393374	0.00295387	Has domain(s) with predicted DNA-binding transcription factor activity, role in regulation of transcription, DNA-templated and nucleus localization
#N/A	#N/A	#N/A	#N/A	CAGL0F04092g	CAGL0F04092g	540.216	601.168	730.982	910.219	689.05	825.886	0.37422	0.0868862	Protein of unknown function
orf19.2792	IST2	YBR086C	IST2	CAGL0F04345g	CAGL0F04345g	16.7585	37.9475	27.5616	11315.1	36.5618	1784.54	7.31906	1.02567e-05	Protein of unknown function
#N/A	#N/A	#N/A	#N/A	CAGL0F04543g	CAGL0F04543g	12.8153	25.9641	22.7683	10.134	15.9372	20.5007	-0.40199	0.628563	Protein of unknown function
orf19.5487	CDC46	YLR274W	MCM5	CAGL0F04939g	CAGL0F04939g	0	0	0	0	46.8741	0	6.32894	0.151206	Ortholog(s) have role in negative regulation of helicase activity and MCM complex, nucleus localization
orf19.390	CDC42	YLR229C	CDC42	CAGL0F05269g	CAGL0F05269g	12478.2	11623.9	12127.1	10888.5	11636	11587.8	-0.0868786	0.166071	Ortholog(s) have GTPase activity
orf19.5553	orf19.5553	YKL069W	YKL069W	CAGL0F06127g	CAGL0F06127g	4097.95	4325.01	4369.12	3730.24	3548.37	3500.74	-0.246665	0.000102236	Protein of unknown function
orf19.107	orf19.107	YKL078W	DHR2	CAGL0F06523g	CAGL0F06523g	1310.12	1223.31	1346.92	1562.48	1694.03	1628.34	0.33265	0.000200767	Has domain(s) with predicted ATP binding, helicase activity, nucleic acid binding, nucleoside-triphosphatase activity, nucleotide binding activity
#N/A	#N/A	#N/A	#N/A	CAGL0F06600r	CAGL0F06600r	15.7727	17.9751	8.38832	57.119	58.1239	45.8826	1.92319	0.000438058	0
#N/A	#N/A	#N/A	#N/A	CAGL0F06699g	CAGL0F06699g	105.48	81.8866	97.0649	79.2296	95.6232	119.099	0.046929	0.915518	Protein of unknown function
orf19.1791	orf19.1791	YKL021C	MAK11	CAGL0F06853g	CAGL0F06853g	5741.27	5590.26	6088.72	4765.75	4389.29	4588.26	-0.341758	6.71801e-07	Ortholog(s) have protein kinase inhibitor activity, role in regulation of actin cytoskeleton organization, regulation of microtubule cytoskeleton organization, ribosome biogenesis and nucleolar preribosome, nucleus localization
#N/A	#N/A	#N/A	#N/A	CAGL0F07172g	CAGL0F07172g	4959.54	5200.8	4766.96	5209.81	4903.97	4939.7	0.0119034	0.890318	Ortholog(s) have role in ubiquinone biosynthetic process, ubiquinone biosynthetic process via 3,4-dihydroxy-5-polyprenylbenzoate and mitochondrion localization
#N/A	#N/A	#N/A	#N/A	CAGL0F07381g	CAGL0F07381g	2217.05	1943.31	1926.92	2539.95	2529.33	2552.83	0.32391	0.000449643	Has domain(s) with predicted protein heterodimerization activity and role in DNA-templated transcription, initiation, regulation of DNA-binding transcription factor activity, transcription initiation from RNA polymerase II promoter
orf19.3058	COQ6	YGR255C	COQ6	CAGL0F08239g	CAGL0F08239g	24213.1	26564.2	23474.1	13773.1	13634.8	13614.4	-0.856076	4.64228e-40	Ortholog(s) have role in ubiquinone biosynthetic process and mitochondrion localization
orf19.3836	orf19.3836	YGR001C	EFM5	CAGL0F08525g	CAGL0F08525g	7.88636	2.99585	1.19833	0.921275	8.43735	5.85735	0.319863	0.870079	Has domain(s) with predicted protein-lysine N-methyltransferase activity
#N/A	#N/A	#N/A	#N/A	CAGL0F08558r	CAGL0F08558r	90.6932	98.8631	98.2632	152.01	131.248	112.266	0.459809	0.109012	0
#N/A	#N/A	YLR315W	NKP2	CAGL0F08591g	CAGL0F08591g	2357.04	2406.67	2431.41	3059.55	3165.88	2997.99	0.358605	4.08775e-10	Protein of unknown function
#N/A	#N/A	#N/A	#N/A	CAGL0F08767g	CAGL0F08767g	0.985795	1.99723	0	3.6851	8.43735	2.92867	2.29768	NA	Protein of unknown function
#N/A	#N/A	#N/A	#N/A	CAGL0F09141g	CAGL0F09141g	9916.11	9832.39	10252.9	6414.83	6376.76	6379.63	-0.645836	5.76507e-64	Protein of unknown function
#N/A	#N/A	#N/A	#N/A	CAGL0G00105g	CAGL0G00105g	4.92898	0.998617	0	0	0.937483	1.95245	-1.05321	NA	Protein of unknown function
#N/A	#N/A	#N/A	#N/A	CAGL0G00110g	CAGL0G00110g	44.3608	13.9806	0	0	116.248	110.313	1.95567	0.447071	Putative adhesin-like protein; ORF appears artificially broken into fragments due to sequencing errors; belongs to adhesin cluster III; predicted GPI anchor
#N/A	#N/A	#N/A	#N/A	CAGL0G00121g	CAGL0G00121g	4.92898	1.99723	29.9583	131.742	9.37483	10.7385	2.0493	0.221153	Protein of unknown function
#N/A	#N/A	#N/A	#N/A	CAGL0G00297g	CAGL0G00297g	0.985795	0.998617	1.19833	0.921275	0.937483	0.976225	-0.162547	NA	Protein of unknown function
orf19.6438	orf19.6438	YMR296C	LCB1	CAGL0G00440g	CAGL0G00440g	6245.01	6389.15	5068.94	7845.57	8858.28	8238.36	0.49435	6.73928e-05	Has domain(s) with predicted catalytic activity, pyridoxal phosphate binding activity and role in biosynthetic process
#N/A	#N/A	YGR271C-A	EFG1	CAGL0G00484g	CAGL0G00484g	289.824	226.686	250.451	597.907	532.49	572.068	1.14991	1.82714e-11	Has domain(s) with predicted role in rRNA processing
orf19.2909	ERG26	YGL001C	ERG26	CAGL0G00594g	CAGL0G00594g	6818.75	7369.8	5900.59	7940.47	8888.27	7865.44	0.297575	0.0140106	Has domain(s) with predicted 3-beta-hydroxy-delta5-steroid dehydrogenase activity and role in oxidation-reduction process, steroid biosynthetic process
#N/A	#N/A	#N/A	#N/A	CAGL0G00836g	CAGL0G00836g	0.985795	0.998617	1.19833	0.921275	0.937483	0.976225	-0.162547	NA	Protein of unknown function
orf19.2863.1	ERV1	YGR029W	ERV1	CAGL0G00946g	CAGL0G00946g	166.599	378.476	250.451	412.731	100.311	38.0728	-0.529329	0.620083	Has domain(s) with predicted thiol oxidase activity and role in oxidation-reduction process
orf19.5628	orf19.5628	YLR348C	DIC1	CAGL0G01166g	CAGL0G01166g	10369.6	10434.6	9821.53	12766.1	11697.9	11096.7	0.215492	0.00716562	Protein of unknown function
orf19.7020	orf19.7020	YGL203C	KEX1	CAGL0G01232g	CAGL0G01232g	1315.05	1662.7	1953.28	2043.39	1199.04	1050.42	-0.199698	0.599456	Has domain(s) with predicted serine-type carboxypeptidase activity and role in proteolysis
orf19.437	GRS1	YBR121C	GRS1	CAGL0G01364g	CAGL0G01364g	14130.4	13109.8	11106.1	14722.9	15521.9	14912.8	0.235749	0.0406201	Ortholog(s) have glycine-tRNA ligase activity, role in glycyl-tRNA aminoacylation and cytoplasm, mitochondrion localization
#N/A	#N/A	#N/A	#N/A	CAGL0G01408g	CAGL0G01408g	1214.5	954.678	1158.79	968.26	1001.23	1047.49	-0.141368	0.378847	Protein of unknown function
#N/A	#N/A	#N/A	#N/A	CAGL0G01738g	CAGL0G01738g	73000.1	76913.5	85955.1	43097.2	39158.7	42955.8	-0.913593	8.12364e-26	Protein of unknown function
orf19.6955	HBR3	YOR056C	NOB1	CAGL0G01991g	CAGL0G01991g	1170.14	1166.39	7.18999	72.7807	1609.66	4.88112	-0.474074	NA	Protein of unknown function
orf19.1601	RPL3	YOR063W	RPL3	CAGL0G02079g	CAGL0G02079g	3613.92	2762.18	1907.74	6312.57	8242.35	7393.93	1.40551	4.41918e-08	Has domain(s) with predicted structural constituent of ribosome activity, role in translation and ribosome localization
#N/A	#N/A	#N/A	#N/A	CAGL0G02871g	CAGL0G02871g	211.946	195.729	201.32	149.246	170.622	164.006	-0.332253	0.0999124	Protein of unknown function
#N/A	#N/A	#N/A	#N/A	CAGL0G02882r	CAGL0G02882r	993.682	1368.11	1271.43	1066.84	1124.04	1190.99	-0.10324	0.608093	0
orf19.6860	orf19.6860	YPR113W	PIS1	CAGL0G03157g	CAGL0G03157g	5866.47	5736.06	6134.26	5153.61	4917.1	5069.54	-0.228044	4.08959e-05	Has domain(s) with predicted phosphotransferase activity, for other substituted phosphate groups activity, role in phospholipid biosynthetic process and membrane localization
				CAGL0G03201g	CAGL0G03201g	2786.84	3034.8	2919.14	1889.53	1957.46	2195.53	-0.532752	4.26353e-08	Has domain(s) with predicted FMN binding, oxidoreductase activity, riboflavin reductase (NADPH) activity and role in oxidation-reduction process
orf19.2138	ILS1	YBL076C	ILS1	CAGL0G03311g	CAGL0G03311g	8577.4	7492.63	6091.12	13748.2	14690.4	13069.7	0.905204	6.95169e-10	Has domain(s) with predicted ATP binding, aminoacyl-tRNA editing activity, aminoacyl-tRNA ligase activity, isoleucine-tRNA ligase activity and role in isoleucyl-tRNA aminoacylation, tRNA aminoacylation for protein translation
orf19.1214	orf19.1214	YBL091C	MAP2	CAGL0G03641g	CAGL0G03641g	4070.35	4042.4	3874.21	3753.27	3997.43	3790.68	-0.0549596	0.416538	Has domain(s) with predicted aminopeptidase activity, metalloexopeptidase activity and role in cellular process, proteolysis
#N/A	#N/A	#N/A	#N/A	CAGL0G03685g	CAGL0G03685g	428.821	439.392	406.234	445.897	518.428	480.303	0.179972	0.235989	Protein of unknown function
#N/A	#N/A	YOR372C	NDD1	CAGL0G03729g	CAGL0G03729g	3221.58	3502.15	3841.85	3779.99	3819.31	3973.24	0.13174	0.202797	Protein of unknown function
orf19.4232	PTH1	YGR046W	TAM41	CAGL0G03861g	CAGL0G03861g	33338.6	32379.2	37044	18138.1	17031.3	18032.8	-0.949689	7.83121e-38	Putative protein involved in mitochondrial transport; gene is upregulated in azole-resistant strain
#N/A	#N/A	#N/A	#N/A	CAGL0G03949g	CAGL0G03949g	127.168	151.79	149.791	426.55	243.746	246.009	1.09642	0.00205574	Protein of unknown function
#N/A	#N/A	YJR004C	SAG1	CAGL0G04125g	CAGL0G04125g	707.801	1292.21	1001.81	813.485	443.429	486.16	-0.784059	0.0402976	Protein with similarity to S. cerevisiae Sag1 agglutinin, involved in cell adhesion; predicted GPI-anchor
#N/A	#N/A	YGR179C	OKP1	CAGL0G04191g	CAGL0G04191g	365.73	391.458	370.284	586.852	540.928	454.921	0.489478	0.00513537	Protein of unknown function
#N/A	#N/A	#N/A	#N/A	CAGL0G04279g	CAGL0G04279g	342.071	321.555	318.756	421.944	429.367	334.845	0.27195	0.172411	Has domain(s) with predicted transferase activity, transferring glycosyl groups activity and role in protein glycosylation
orf19.695	RGS2	YOR107W	RGS2	CAGL0G04763g	CAGL0G04763g	326.298	225.688	209.708	932.33	947.795	1041.63	1.93759	2.90733e-17	Has domain(s) with predicted role in termination of G protein-coupled receptor signaling pathway
#N/A	#N/A	#N/A	#N/A	CAGL0G04785g	CAGL0G04785g	43.375	40.9433	43.1399	18.4255	21.5621	30.263	-0.861211	0.0823362	Protein of unknown function
#N/A	#N/A	#N/A	#N/A	CAGL0G04829g	CAGL0G04829g	6922.25	6967.35	13863.5	12503.5	6729.25	7552.08	-0.0511619	0.916755	Protein of unknown function
orf19.3679	orf19.3679	YNL200C	YNL200C	CAGL0G05357g	CAGL0G05357g	9982.16	10967.8	12658	5706.37	5285.53	6111.17	-0.974452	6.28833e-16	Protein of unknown function
#N/A	#N/A	#N/A	#N/A	CAGL0G05467g	CAGL0G05467g	5130.08	5047.01	4830.47	5633.59	5707.4	5616.22	0.17579	0.000369008	Protein of unknown function
#N/A	#N/A	#N/A	#N/A	CAGL0G05522g	CAGL0G05522g	0.985795	0	1.19833	0.921275	0.937483	0.976225	0.397098	NA	Protein of unknown function
#N/A	#N/A	#N/A	#N/A	CAGL0G05764g	CAGL0G05764g	475.153	0	0	1081.58	1213.1	1142.18	2.85452	0.407524	Has domain(s) with predicted GTP binding, GTPase activity and role in intracellular protein transport, nucleocytoplasmic transport, protein transport, signal transduction, small GTPase mediated signal transduction
#N/A	#N/A	#N/A	#N/A	CAGL0G05951r	CAGL0G05951r	1416.59	1313.18	1410.44	2689.2	2753.39	1672.27	0.781251	0.000898845	0
#N/A	#N/A	#N/A	#N/A	CAGL0G06050g	CAGL0G06050g	12288.9	11284.4	14860.5	6621.2	6523.94	6952.67	-0.935231	4.01872e-14	Protein of unknown function
#N/A	#N/A	#N/A	#N/A	CAGL0G06160g	CAGL0G06160g	764.977	1006.61	305.575	1934.68	2042.78	1061.16	1.27796	0.0124961	Protein of unknown function
#N/A	#N/A	#N/A	#N/A	CAGL0G06446g	CAGL0G06446g	3160.46	888.769	4390.69	7468.77	5750.52	5424.88	1.14353	0.0360652	Protein of unknown function
orf19.1142	AVT4	YNL101W	AVT4	CAGL0G06622g	CAGL0G06622g	4113.72	4180.21	4570.44	2925.97	2551.83	2977.49	-0.605271	2.08109e-09	Protein of unknown function
#N/A	#N/A	#N/A	#N/A	CAGL0G06644g	CAGL0G06644g	0	0.998617	0	0	2.81245	0	1.30931	NA	Protein of unknown function
#N/A	#N/A	#N/A	#N/A	CAGL0G06710g	CAGL0G06710g	2764.17	1650.71	1820.27	2775.8	1371.54	6642.23	0.791086	0.1921	Protein of unknown function
orf19.2763	orf19.2763	YJL019W	MPS3	CAGL0G06864g	CAGL0G06864g	1102.12	1334.15	1412.83	1230.82	1269.35	1124.61	-0.0859675	0.621097	Protein of unknown function
orf19.5799	orf19.5799	YJL016W	YJL016W	CAGL0G06886g	CAGL0G06886g	16682.6	15897	17373.4	14327.7	14601.3	14794.7	-0.192042	0.000405733	Protein of unknown function
orf19.4004	CCT3	YJL014W	CCT3	CAGL0G06908g	CAGL0G06908g	7612.31	7142.11	6045.58	7105.79	7259.87	7559.89	0.0757864	0.5597	Ortholog(s) have chaperonin-containing T-complex localization
#N/A	#N/A	#N/A	#N/A	CAGL0G06996g	CAGL0G06996g	40.4176	28.9599	37.1483	50.6701	80.6235	76.1455	0.961734	0.033891	Protein of unknown function
orf19.4201	NHX1	YDR456W	NHX1	CAGL0G07337g	CAGL0G07337g	13208.7	12704.4	13487.2	9090.22	8392.35	9028.13	-0.571558	1.07524e-22	Has domain(s) with predicted sodium:proton antiporter activity, solute:proton antiporter activity, role in cation transport, regulation of pH, sodium ion transport, transmembrane transport and integral component of membrane localization
orf19.491	orf19.491	YOR254C	SEC63	CAGL0G07469g	CAGL0G07469g	2713.89	2178.98	1960.47	3559.8	3991.8	3659.87	0.709701	6.09848e-06	Ortholog(s) have cell cortex, nuclear envelope localization
#N/A	#N/A	#N/A	#N/A	CAGL0G07645g	CAGL0G07645g	55.2045	40.9433	76.6932	62.6467	84.3735	81.0267	0.404079	0.402518	Protein of unknown function
orf19.4396	orf19.4396	YKR016W	MIC60	CAGL0G07711g	CAGL0G07711g	9143.25	5230.76	10781.4	745.311	1645.28	8349.65	-1.22784	0.28043	Protein of unknown function
orf19.3126	CCT6	YDR188W	CCT6	CAGL0G08272g	CAGL0G08272g	3667.16	3858.66	2801.7	4958.3	5062.41	5001.2	0.540207	0.000287392	Ortholog(s) have chaperonin-containing T-complex localization
#N/A	#N/A	YDR195W	REF2	CAGL0G08382g	CAGL0G08382g	3402.96	3172.61	3328.97	3842.64	4071.49	3943.95	0.259759	3.61599e-05	Protein of unknown function
orf19.236	RPL9B	YNL067W	RPL9B	CAGL0G08734g	CAGL0G08734g	2889.37	3143.65	3000.62	3066	3083.38	3373.83	0.0760289	0.402518	Has domain(s) with predicted rRNA binding, structural constituent of ribosome activity, role in translation and ribosome localization
#N/A	#N/A	#N/A	#N/A	CAGL0G09086g	CAGL0G09086g	142.94	155.784	63.5116	129.9	107.811	126.909	0.00675919	0.991354	Protein of unknown function
#N/A	#N/A	#N/A	#N/A	CAGL0G09262g	CAGL0G09262g	294.753	533.262	407.433	1307.29	707.8	684.334	1.12772	0.00477302	Protein of unknown function
#N/A	#N/A	#N/A	#N/A	CAGL0G09625g	CAGL0G09625g	98.5795	40.9433	29.9583	141.876	97.4982	71.2644	0.871399	0.22645	Protein of unknown function
#N/A	#N/A	#N/A	#N/A	CAGL0G09647g	CAGL0G09647g	46.3324	36.9488	41.9416	28.5595	46.8741	63.4546	0.148153	0.821943	Protein of unknown function
orf19.825	GCD7	YLR291C	GCD7	CAGL0G09669g	CAGL0G09669g	0	7105.16	7529.12	0	10716.4	10333.3	0.524521	0.916451	Ortholog(s) have guanyl-nucleotide exchange factor activity, translation initiation factor activity, role in cytoplasmic translational initiation and eukaryotic translation initiation factor 2B complex localization
#N/A	#N/A	#N/A	#N/A	CAGL0G09680r	CAGL0G09680r	6958.73	1052.54	242.063	9818.94	631.863	347.536	0.387762	0.863131	0
#N/A	#N/A	YLR278C	YLR278C	CAGL0G09757g	CAGL0G09757g	2373.79	2544.48	2454.18	3362.65	3319.63	3473.41	0.462021	6.4426e-14	Has domain(s) with predicted DNA binding, DNA-binding transcription factor activity, RNA polymerase II-specific, zinc ion binding activity and role in regulation of transcription, DNA-templated, transcription, DNA-templated
orf19.5629	QCR7	YDR529C	QCR7	CAGL0G10153g	CAGL0G10153g	30312.2	30676.5	34950.5	9716.68	10093.9	9287.8	-1.7211	2.97324e-99	Has domain(s) with predicted role in mitochondrial electron transport, ubiquinol to cytochrome c and mitochondrial respiratory chain complex III localization
#N/A	#N/A	#N/A	#N/A	CAGL0G10197g	CAGL0G10197g	20.7017	5.9917	19.1733	0	0	3.9049	-3.56645	0.0732889	Protein of unknown function
#N/A	#N/A	#N/A	#N/A	CAGL0H00110g	CAGL0H00110g	3.94318	8.98756	4.79333	3.6851	6.56238	7.8098	0.0210726	0.987792	Adhesin-like protein with internal repeats; predicted GPI-anchor; likely a C-terminal fragment of a single ORF with CAGL0H00132g; belongs to adhesin cluster V
#N/A	#N/A	#N/A	#N/A	CAGL0H00132g	CAGL0H00132g	277.008	218.697	201.32	148.325	148.122	99.5749	-0.815952	0.010123	Putative adhesin-like protein with 4 tandem repeats; appears artificially broken into fragments due to sequencing errors
orf19.4341	orf19.4341	YLR459W	GAB1	CAGL0H00220g	CAGL0H00220g	2723.75	2556.46	2841.24	3486.1	3009.32	3502.7	0.300135	0.00477485	Has domain(s) with predicted role in attachment of GPI anchor to protein and GPI-anchor transamidase complex localization
#N/A	#N/A	#N/A	#N/A	CAGL0H00242g	CAGL0H00242g	22812.3	22636.7	21389	16003.5	16533.4	17029.3	-0.431436	7.51849e-17	Has domain(s) with predicted zinc ion binding activity, role in endoplasmic reticulum to Golgi vesicle-mediated transport, intracellular protein transport and COPII vesicle coat localization
#N/A	#N/A	#N/A	#N/A	CAGL0H00341r	CAGL0H00341r	3.94318	2.99585	4.79333	17.5042	39.3743	12.6909	2.57608	0.00880235	0
#N/A	#N/A	#N/A	#N/A	CAGL0H00418g	CAGL0H00418g	10897	10870	10116.3	10783.5	10057.3	9903.8	-0.0525838	0.488495	Protein of unknown function
orf19.338	orf19.338	YMR196W	YMR196W	CAGL0H00682g	CAGL0H00682g	14372.9	14341.1	14574.1	14178.4	14122.2	15357	0.0122541	0.863223	Has domain(s) with predicted mannosyl-oligosaccharide glucosidase activity and role in oligosaccharide metabolic process
#N/A	#N/A	#N/A	#N/A	CAGL0H00759g	CAGL0H00759g	82.8068	49.9309	46.7349	46.985	42.1867	41.0014	-0.466014	0.351643	Has domain(s) with predicted 3'-5' DNA helicase activity, ATP binding, helicase activity, nucleic acid binding activity and role in DNA recombination, DNA repair, DNA replication
#N/A	#N/A	#N/A	#N/A	CAGL0H01606g	CAGL0H01606g	8991.44	10507.5	10968.3	5839.04	5532.09	5943.26	-0.815179	5.38915e-16	Has domain(s) with predicted integral component of membrane localization
#N/A	#N/A	#N/A	#N/A	CAGL0H01749g	CAGL0H01749g	1776.4	1764.56	2006.01	2105.11	2321.21	2170.15	0.250672	0.0147139	Protein of unknown function
orf19.5530	NAB3	YPL190C	NAB3	CAGL0H03267g	CAGL0H03267g	10071.9	9741.51	10414.7	8999.01	8277.97	9336.62	-0.183662	0.0140952	Has domain(s) with predicted nucleic acid binding, nucleotide binding activity
#N/A	#N/A	#N/A	#N/A	CAGL0H03410r	CAGL0H03410r	1.97159	1.99723	2.39666	4.60637	4.68741	6.83357	1.34504	NA	0
#N/A	#N/A	#N/A	#N/A	CAGL0H03416r	CAGL0H03416r	291.795	430.404	497.308	630.152	795.923	1054.32	1.02497	0.00187	0
#N/A	#N/A	#N/A	#N/A	CAGL0H03465g	CAGL0H03465g	2.95739	3.99447	1.19833	0.921275	0.937483	4.88112	-0.292144	NA	Protein of unknown function
orf19.3476	HRR25	YPL204W	HRR25	CAGL0H03553g	CAGL0H03553g	13.8011	0	0	0	7.49986	0	-0.881701	NA	Ortholog(s) have protein kinase activity, protein serine/threonine kinase activity, protein tyrosine kinase activity
orf19.3173	orf19.3173	YLR250W	SSP120	CAGL0H03597g	CAGL0H03597g	31445.9	33372.8	35283.7	25269.6	23889.9	26234.1	-0.408919	1.07464e-08	Has domain(s) with predicted calcium ion binding activity
orf19.1833	orf19.1833	YLR175W	CBF5	CAGL0H03685g	CAGL0H03685g	6216.42	5992.7	4339.16	10260.2	11075.4	9555.29	0.900302	6.38893e-08	Ortholog(s) have role in anisotropic cell growth, conidium formation, endocytosis, establishment of cell polarity
orf19.3865	RFX1	YLR176C	RFX1	CAGL0H03751g	CAGL0H03751g	673.298	773.928	1246.26	792.296	780.923	1032.85	-0.0469893	0.909988	Ortholog(s) have DNA-binding transcription activator activity, RNA polymerase II-specific activity, role in positive regulation of transcription by RNA polymerase II and nuclear chromatin localization
orf19.7081	SPL1	YCL017C	NFS1	CAGL0H03817g	CAGL0H03817g	0	65.9087	9037.82	0	0	5703.11	-0.674615	NA	Ortholog(s) have role in tRNA wobble position uridine thiolation
orf19.7203	MRP7	YNL005C	MRP7	CAGL0H03883g	CAGL0H03883g	23456	24709.8	23918.7	18548	17647.2	16862.3	-0.442105	1.11991e-14	Has domain(s) with predicted structural constituent of ribosome activity, role in translation and ribosome localization
#N/A	#N/A	#N/A	#N/A	CAGL0H03938g	CAGL0H03938g	1928.22	2550.47	2641.12	1168.18	1148.42	1042.61	-1.08337	7.03531e-11	Has domain(s) with predicted proton transmembrane transporter activity, role in proton transmembrane transport and proton-transporting V-type ATPase, V0 domain localization
#N/A	#N/A	#N/A	#N/A	CAGL0H04015g	CAGL0H04015g	144.912	104.855	110.247	151.089	149.997	80.0504	0.0821797	0.87867	Protein of unknown function
#N/A	#N/A	#N/A	#N/A	CAGL0H04059g	CAGL0H04059g	97.5937	111.845	118.635	144.64	132.185	123.004	0.287735	0.286963	Protein of unknown function
#N/A	#N/A	#N/A	#N/A	CAGL0H04147g	CAGL0H04147g	270.108	191.735	261.236	342.714	389.055	408.062	0.657264	0.00545696	Protein of unknown function
orf19.1553	ENT3	YJR125C	ENT3	CAGL0H04323g	CAGL0H04323g	15917.6	18036	19033.1	10697.8	10485.7	11205.1	-0.71007	1.44214e-15	Protein of unknown function
orf19.3449.2	orf19.3449.2	YHR100C	GEP4	CAGL0H04389g	CAGL0H04389g	4580	4333	4355.94	5834.43	5456.15	5546.91	0.343507	6.83712e-09	Protein of unknown function
#N/A	#N/A	YMR163C	INP2	CAGL0H04455g	CAGL0H04455g	320.383	418.421	315.161	1274.12	1096.85	1138.28	1.73425	2.20713e-22	Has domain(s) with predicted myosin binding activity, role in peroxisome inheritance and integral component of peroxisomal membrane localization
orf19.7236	TIF35	YDR429C	TIF35	CAGL0H04675g	CAGL0H04675g	0	0	0	0	49.6866	0	6.413	0.145325	Ortholog(s) have eukaryotic 43S preinitiation complex, eukaryotic translation initiation factor 3 complex, eukaryotic translation initiation factor 3 complex, eIF3e, eukaryotic translation initiation factor 3 complex, eIF3m localization
orf19.7238	NPL3	YDR432W	NPL3	CAGL0H04763g	CAGL0H04763g	34648.7	31537.3	29289.6	32263	34235	31105.5	0.0317538	0.773958	Has domain(s) with predicted nucleic acid binding, nucleotide binding activity
orf19.6827	SLU7	YDR088C	SLU7	CAGL0H04917g	CAGL0H04917g	3857.42	5520.36	5545.88	966.417	1238.41	758.527	-2.33213	1.62135e-21	Protein of unknown function
#N/A	#N/A	#N/A	#N/A	CAGL0H05764g	CAGL0H05764g	3591.25	3632.97	3439.21	3449.25	3397.44	3368.95	-0.062313	0.291394	Protein of unknown function
orf19.6582	PRE10	YOR362C	PRE10	CAGL0H06105g	CAGL0H06105g	20561.7	20414.7	20968.4	13378.7	13454.8	13118.5	-0.632578	2.49495e-89	Ortholog(s) have proteasome core complex, alpha-subunit complex localization
orf19.6696	TIM9	YEL020W-A	TIM9	CAGL0H06127g	CAGL0H06127g	21925.1	21679	20049.3	21111.9	21229.3	20837.5	-0.010924	0.87867	Protein of unknown function
#N/A	#N/A	#N/A	#N/A	CAGL0H06468r	CAGL0H06468r	565.846	781.917	931.104	863.234	880.296	1179.28	0.359578	0.219917	0
#N/A	#N/A	#N/A	#N/A	CAGL0H06622g	CAGL0H06622g	150.827	181.748	178.551	233.082	249.37	288.963	0.594395	0.00737576	Protein of unknown function
orf19.7514	PCK1	YKR097W	PCK1	CAGL0H06633g	CAGL0H06633g	5562.84	5673.15	6941.94	3331.33	2982.13	2932.58	-0.975016	1.45249e-14	Putative phosphoenolpyruvate carboxykinase; gene is downregulated in azole-resistant strain
orf19.5568	VPS51	YKR020W	VPS51	CAGL0H06809g	CAGL0H06809g	239.548	311.569	550.034	366.667	300.932	339.726	-0.127112	0.796579	Putative component of Golgi-associated retrograde protein complex; gene is upregulated in azole-resistant strain
#N/A	#N/A	#N/A	#N/A	CAGL0H06831g	CAGL0H06831g	5974.9	5513.37	4201.35	5319.44	5537.71	5420.98	0.0528839	0.78578	Has domain(s) with predicted oxidoreductase activity
orf19.4871	ERO1	YML130C	ERO1	CAGL0H06919g	CAGL0H06919g	10706.7	9081.43	8884.43	8422.29	9266.08	9138.44	-0.0961174	0.418175	Ortholog(s) have protein disulfide oxidoreductase activity, thiol oxidase activity and endoplasmic reticulum membrane localization
orf19.1305	orf19.1305	YHR070W	TRM5	CAGL0H07183g	CAGL0H07183g	403.19	364.495	287.6	1348.75	1214.98	1172.45	1.82178	2.97129e-24	Has domain(s) with predicted transferase activity
orf19.1304	orf19.1304	YHR069C	RRP4	CAGL0H07205g	CAGL0H07205g	43.375	62.9129	39.5449	50.6701	67.4988	36.1203	0.079813	0.903706	Ortholog(s) have exosome (RNase complex), nuclear chromatin localization
#N/A	#N/A	#N/A	#N/A	CAGL0H07337g	CAGL0H07337g	828.068	672.07	516.481	2971.11	3406.81	2058.86	2.06412	5.13777e-14	Protein of unknown function
#N/A	#N/A	#N/A	#N/A	CAGL0H08173g	CAGL0H08173g	2842.05	2816.1	4327.18	24795.2	26463.3	31990.9	3.05985	3.98016e-50	Protein of unknown function
orf19.6747	orf19.6747	YDR051C	DET1	CAGL0H08305g	CAGL0H08305g	5161.62	5371.56	5435.63	6031.58	6152.7	5828.06	0.174004	0.00122136	Protein of unknown function
orf19.5368	orf19.5368	YDR049W	VMS1	CAGL0H08349g	CAGL0H08349g	695.971	663.082	595.571	1153.44	1270.29	1202.71	0.890259	1.33984e-14	Protein of unknown function
orf19.5369	orf19.5369	YDR047W	HEM12	CAGL0H08371g	CAGL0H08371g	13093.3	13007	12727.5	8797.25	8579.84	8269.6	-0.598341	1.22272e-41	Has domain(s) with predicted uroporphyrinogen decarboxylase activity and role in porphyrin-containing compound biosynthetic process
orf19.5360	RPC11	YDR045C	RPC11	CAGL0H08415g	CAGL0H08415g	220.818	205.715	208.51	526.048	536.24	564.258	1.35616	9.16212e-24	Ortholog(s) have role in tRNA 3'-trailer cleavage
orf19.4615	orf19.4615	YBR095C	RXT2	CAGL0H08481g	CAGL0H08481g	1108.03	1209.33	1295.4	2189.87	2282.77	2341.96	0.916425	2.90936e-21	Protein of unknown function
orf19.4621	orf19.4621	YBR094W	PBY1	CAGL0H08503g	CAGL0H08503g	13091.4	12632.5	13435.7	9683.52	9732.01	10103.9	-0.407601	1.10812e-17	Has domain(s) with predicted hydrolase activity, tubulin-tyrosine ligase activity and role in cellular protein modification process
orf19.4620	TIM12	YBR091C	TIM12	CAGL0H08525g	CAGL0H08525g	734.417	711.016	756.147	486.433	494.053	442.23	-0.6291	4.56724e-08	Protein of unknown function
orf19.4617	orf19.4617	YPR051W	MAK3	CAGL0H08547g	CAGL0H08547g	5547.07	6368.18	6095.91	3698	3564.31	3097.56	-0.797757	1.88314e-13	Has domain(s) with predicted N-acetyltransferase activity
orf19.2040	orf19.2040	YPR048W	TAH18	CAGL0H08580g	CAGL0H08580g	574.719	643.11	624.331	792.296	981.545	867.864	0.520255	0.000420227	Has domain(s) with predicted FMN binding, iron ion binding, oxidoreductase activity and role in oxidation-reduction process
orf19.2039	MSF1	YPR047W	MSF1	CAGL0H08602g	CAGL0H08602g	3642.51	3420.26	3013.8	3284.34	3014.94	2978.46	-0.119502	0.326208	Has domain(s) with predicted ATP binding, aminoacyl-tRNA ligase activity, magnesium ion binding, phenylalanine-tRNA ligase activity, tRNA binding activity and role in phenylalanyl-tRNA aminoacylation, tRNA aminoacylation, tRNA processing
#N/A	#N/A	#N/A	#N/A	CAGL0H08756g	CAGL0H08756g	9.85795	7.98894	17.975	2.76382	1.87497	1.95245	-2.4332	0.0296612	Protein of unknown function
#N/A	#N/A	YHR127W	YHR127W	CAGL0H09086g	CAGL0H09086g	4164.98	4131.28	4134.24	3593.89	3518.37	3733.08	-0.196945	0.000153109	Protein of unknown function
orf19.4850	orf19.4850	YPL260W	YPL260W	CAGL0H09108g	CAGL0H09108g	22310.5	21929.6	23161.4	16469.6	15982.2	16292.2	-0.467433	5.58759e-31	Protein of unknown function
#N/A	#N/A	#N/A	#N/A	CAGL0H09240g	CAGL0H09240g	3083.57	2895.99	2801.7	3261.31	3183.69	2967.72	0.0999348	0.261411	Has domain(s) with predicted transferase activity, transferring glycosyl groups activity and role in protein glycosylation
#N/A	#N/A	#N/A	#N/A	CAGL0H09262g	CAGL0H09262g	448.537	528.269	493.713	306.784	350.619	299.701	-0.619288	0.000166969	Has domain(s) with predicted transferase activity, transferring glycosyl groups activity and role in protein glycosylation
#N/A	#N/A	#N/A	#N/A	CAGL0H09394g	CAGL0H09394g	2176.64	1713.63	2104.27	1478.65	1638.72	1491.67	-0.378991	0.00807503	Protein of unknown function
#N/A	#N/A	#N/A	#N/A	CAGL0H09482g	CAGL0H09482g	20.7017	20.971	14.38	24.8744	35.6243	17.572	0.474318	0.503802	Protein of unknown function
#N/A	#N/A	#N/A	#N/A	CAGL0H09592g	CAGL0H09592g	242.506	265.632	242.063	444.054	530.615	633.57	1.09947	2.504e-07	Putative GPI-linked cell wall protein
orf19.1059	HHF1	YBR009C	HHF1	CAGL0H09834g	CAGL0H09834g	153365	183305	218488	86970.2	81808.5	81711	-1.14814	1.86513e-16	Has domain(s) with predicted DNA binding, protein heterodimerization activity, role in DNA-templated transcription, initiation, nucleosome assembly and nucleosome, nucleus localization
#N/A	#N/A	YBR010W	HHT1	CAGL0H09856g	CAGL0H09856g	104866	113423	115822	66610.9	60657	53959.9	-0.882512	4.59375e-19	Ortholog(s) have role in cellular response to DNA damage stimulus, regulation of extent of heterochromatin assembly
#N/A	#N/A	#N/A	#N/A	CAGL0H10010g	CAGL0H10010g	24362	23460.5	29378.3	10467.5	8695.15	8912.93	-1.45923	5.05639e-30	Protein of unknown function
#N/A	#N/A	#N/A	#N/A	CAGL0I00110g	CAGL0I00110g	89.7074	58.9184	71.8999	23.9531	67.4988	43.9301	-0.704459	0.26083	Putative adhesin-like with multiple tandem repeats; ORF appears artificially broken into fragments due to sequencing errors; belongs to adhesin cluster III; predicted GPI-anchor
#N/A	#N/A	#N/A	#N/A	CAGL0I00116g	CAGL0I00116g	0	0.998617	1.19833	0.921275	0	1.95245	0.399581	NA	Protein of unknown function
#N/A	#N/A	#N/A	#N/A	CAGL0I00121g	CAGL0I00121g	0.985795	0.998617	1.19833	0.921275	0.937483	0.976225	-0.162547	NA	Protein of unknown function
#N/A	#N/A	#N/A	#N/A	CAGL0I00143g	CAGL0I00143g	1.97159	2.99585	4.79333	23.9531	1.87497	4.88112	1.66502	0.297158	Protein of unknown function
#N/A	#N/A	#N/A	#N/A	CAGL0I00242g	CAGL0I00242g	744.275	907.743	1019.78	1229.9	1164.35	985.011	0.33973	0.0888898	Has domain(s) with predicted glutathione peroxidase activity and role in oxidation-reduction process, response to oxidative stress
orf19.86	orf19.86	YIR037W	HYR1	CAGL0I00264g	CAGL0I00264g	2354.08	2297.82	2460.17	2389.79	2164.65	2302.91	-0.0522189	0.569291	Has domain(s) with predicted glutathione peroxidase activity and role in oxidation-reduction process, response to oxidative stress; mass spectrometry data support an N-terminal extension of this ORF
#N/A	#N/A	#N/A	#N/A	CAGL0I00286g	CAGL0I00286g	16604.7	17882.2	20972	61438	54111.5	61624.2	1.67575	8.0055e-49	Has domain(s) with predicted transmembrane transporter activity, role in transmembrane transport and integral component of membrane, membrane localization
#N/A	#N/A	#N/A	#N/A	CAGL0I00396g	CAGL0I00396g	65.0625	55.9226	69.5032	91.2062	119.998	83.9553	0.633882	0.0744965	Protein of unknown function
#N/A	#N/A	#N/A	#N/A	CAGL0I00814g	CAGL0I00814g	11173	9490.86	5774.76	15503.2	16006.6	11378.9	0.697877	0.0135546	Has domain(s) with predicted structural constituent of ribosome activity, role in translational elongation and ribosome localization
orf19.3685	PSY2	YNL201C	PSY2	CAGL0I01056g	CAGL0I01056g	3780.52	3298.43	3612.97	3506.37	3629	3707.7	0.0202652	0.850626	Protein of unknown function
orf19.6305	orf19.6305	YEL046C	GLY1	CAGL0I01342g	CAGL0I01342g	3051.04	3114.69	3318.18	7035.77	8262.04	7601.86	1.27203	1.40923e-45	Has domain(s) with predicted catalytic activity, lyase activity, pyridoxal phosphate binding activity and role in cellular amino acid metabolic process
orf19.5886	CUP5	YEL027W	VMA3	CAGL0I01562g	CAGL0I01562g	18714.3	19453.1	18068.4	14582.9	13897.2	13155.6	-0.433699	1.95554e-11	Has domain(s) with predicted proton transmembrane transporter activity and role in proton transmembrane transport
#N/A	#N/A	#N/A	#N/A	CAGL0I02046g	CAGL0I02046g	8519.24	9712.55	9533.93	5553.44	5266.78	5320.43	-0.782496	2.18364e-24	Protein of unknown function
#N/A	#N/A	#N/A	#N/A	CAGL0I02244g	CAGL0I02244g	957.207	1378.09	1684.85	753.603	748.111	798.552	-0.804995	0.00152403	Protein of unknown function
orf19.3970	orf19.3970	YGR251W	NOP19	CAGL0I02376g	CAGL0I02376g	171.528	291.596	240.865	631.073	573.739	429.539	1.21552	9.43133e-05	Has domain(s) with predicted role in ribosomal small subunit biogenesis and 90S preribosome localization
#N/A	#N/A	#N/A	#N/A	CAGL0I02596g	CAGL0I02596g	28.5881	27.9613	28.76	54.3552	44.0617	61.5022	0.906365	0.0333195	Protein of unknown function
#N/A	#N/A	#N/A	#N/A	CAGL0I02816g	CAGL0I02816g	4002.33	3827.7	4780.15	2635.77	2802.14	3156.14	-0.552991	5.77504e-05	Has domain(s) with predicted nucleic acid binding, zinc ion binding activity
orf19.7051	orf19.7051	YOR111W	YOR111W	CAGL0I02882g	CAGL0I02882g	929.605	926.717	895.154	733.335	738.736	725.335	-0.324879	0.000194081	Has domain(s) with predicted nucleoside-triphosphate diphosphatase activity and cytoplasm localization
orf19.2465	POL32	YJR043C	POL32	CAGL0I03256g	CAGL0I03256g	742.304	679.06	742.966	885.345	921.546	1009.42	0.380059	0.00137958	Protein of unknown function
#N/A	#N/A	#N/A	#N/A	CAGL0I03454g	CAGL0I03454g	12341.2	12870.2	13700.5	11063.6	11789.8	12864.7	-0.123504	0.19519	Protein of unknown function
orf19.5963	orf19.5963	YDL193W	NUS1	CAGL0I03894g	CAGL0I03894g	194.202	203.718	168.965	645.813	678.738	597.45	1.75888	1.33495e-28	Has domain(s) with predicted transferase activity, transferring alkyl or aryl (other than methyl) groups activity
orf19.1676	orf19.1676	YDL183C	YDL183C	CAGL0I04004g	CAGL0I04004g	0	13774.9	14296.1	8084.18	7771.73	7749.27	-0.24994	0.939923	Protein of unknown function
#N/A	#N/A	#N/A	#N/A	CAGL0I04015r	CAGL0I04015r	6352.46	0.998617	1.19833	16.5829	11.2498	0.976225	-7.7846	NA	0
#N/A	#N/A	#N/A	#N/A	CAGL0I04048g	CAGL0I04048g	4515.93	1340.14	4508.12	239.531	269.058	361.203	-3.57487	5.14444e-14	Ortholog(s) have fructose 1,6-bisphosphate 1-phosphatase activity, role in carbon utilization, cellular response to glucose starvation and intracellular localization
orf19.7644	orf19.7644	YDL008W	APC11	CAGL0I04576g	CAGL0I04576g	939.463	1164.39	1040.15	680.822	744.361	647.237	-0.601182	3.98574e-05	Ortholog(s) have anaphase-promoting complex localization
#N/A	#N/A	#N/A	#N/A	CAGL0I04704r	CAGL0I04704r	395.304	432.401	395.449	325.21	297.182	381.704	-0.285426	0.135844	0
orf19.5440	RPT2	YDL007W	RPT2	CAGL0I04884g	CAGL0I04884g	22356.8	24444.2	24976.8	14888.7	14287.2	14661.9	-0.711287	6.71567e-30	Ortholog(s) have nuclear chromatin, proteasome regulatory particle, proteasome regulatory particle, base subcomplex localization
#N/A	#N/A	#N/A	#N/A	CAGL0I05082g	CAGL0I05082g	0	27.9613	0	10.134	23.4371	0	0.262623	0.953419	Has domain(s) with predicted nucleic acid binding, nucleotide binding activity
#N/A	#N/A	#N/A	#N/A	CAGL0I05258g	CAGL0I05258g	5768.87	5920.8	5820.3	6601.85	5702.71	5931.54	0.058656	0.530468	Ortholog(s) have role in regulation of transcription by RNA polymerase II and RSC-type complex, SWI/SNF complex localization
orf19.4628	orf19.4628	YKL059C	MPE1	CAGL0I05456g	CAGL0I05456g	7178.56	7429.71	7759.2	8238.96	8497.34	8099.74	0.151323	0.00826021	Has domain(s) with predicted nucleic acid binding, ubiquitin-protein transferase activity, zinc ion binding activity, role in protein ubiquitination and nucleus, ubiquitin ligase complex localization
#N/A	#N/A	#N/A	#N/A	CAGL0I05698g	CAGL0I05698g	28317	28605.4	26226.7	33126.3	33776.6	35414.5	0.299189	6.48169e-07	Has domain(s) with predicted 6-phosphofructokinase activity, ATP binding activity, role in fructose 6-phosphate metabolic process, glycolytic process and 6-phosphofructokinase complex, cytoplasm localization
#N/A	#N/A	#N/A	#N/A	CAGL0I05874g	CAGL0I05874g	70085.1	72292.9	73559.6	46087.7	45400.4	46127.6	-0.649932	6.51638e-83	Haloacid dehalogenase-like hydrolase
#N/A	#N/A	YJL209W	CBP1	CAGL0I06314g	CAGL0I06314g	1520.1	1480.95	1515.89	1485.09	1529.03	1949.52	0.135915	0.422956	Protein of unknown function
#N/A	#N/A	#N/A	#N/A	CAGL0I07293g	CAGL0I07293g	3437.47	3199.57	4299.61	2492.97	2527.45	2486.44	-0.542526	0.000162253	Adhesin-like cell wall protein; predicted GPI-anchor; belongs to adhesin cluster V
#N/A	#N/A	#N/A	#N/A	CAGL0I07546r	CAGL0I07546r	0.985795	0.998617	1.19833	0.921275	0.937483	0.976225	-0.162547	NA	0
orf19.5228	RIB3	YDR487C	RIB3	CAGL0I07557g	CAGL0I07557g	14185.6	14894.4	12354.8	15114.4	15326	14234.3	0.108503	0.303067	Has domain(s) with predicted 3,4-dihydroxy-2-butanone-4-phosphate synthase activity and role in riboflavin biosynthetic process
orf19.6340	orf19.6340	YBR154C	RPB5	CAGL0I07799g	CAGL0I07799g	456.423	437.394	369.086	1192.13	1420.29	1117.78	1.56119	6.65402e-20	Ortholog(s) have DNA-directed 5'-3' RNA polymerase activity and role in transcription by RNA polymerase I, transcription by RNA polymerase II, transcription by RNA polymerase III
#N/A	#N/A	#N/A	#N/A	CAGL0I08041g	CAGL0I08041g	1567.41	2001.23	1615.35	1195.81	1200.92	1494.6	-0.414097	0.0219946	Protein of unknown function
#N/A	#N/A	#N/A	#N/A	CAGL0I08151g	CAGL0I08151g	954.25	951.682	914.327	885.345	991.857	1074.82	0.0653335	0.656576	Protein of unknown function
orf19.1621	GPA2	YER020W	GPA2	CAGL0I08195g	CAGL0I08195g	2214.1	2507.53	2321.17	3876.72	3801.49	3515.39	0.668469	3.40311e-14	Ortholog(s) have G protein-coupled glucose receptor activity, GTP binding, adenylate cyclase activator activity
orf19.5654	STE24	YJR117W	STE24	CAGL0I08217g	CAGL0I08217g	7315.59	7449.69	6780.16	6534.6	6664.57	6743.76	-0.111838	0.0846651	Has domain(s) with predicted metalloendopeptidase activity, role in proteolysis and membrane localization
#N/A	#N/A	#N/A	#N/A	CAGL0I08437g	CAGL0I08437g	975.937	952.681	1009	939.7	908.421	1105.09	0.00766355	0.965949	Protein of unknown function
orf19.6689	ARG4	YHR018C	ARG4	CAGL0I08987g	CAGL0I08987g	792.579	781.917	873.584	1314.66	1208.42	1301.31	0.644694	3.72635e-10	Has domain(s) with predicted argininosuccinate lyase activity and role in arginine biosynthetic process via ornithine
orf19.4337	orf19.4337	YNL125C	ESBP6	CAGL0I09086g	CAGL0I09086g	4963.48	4490.78	4429.03	5332.34	5398.03	5344.83	0.211195	0.00372532	Has domain(s) with predicted role in transmembrane transport and integral component of plasma membrane localization
#N/A	#N/A	#N/A	#N/A	CAGL0I09108g	CAGL0I09108g	4758.43	4838.3	4633.95	6697.67	6395.51	6118.98	0.432905	1.01346e-12	Has domain(s) with predicted role in transmembrane transport and integral component of plasma membrane localization
orf19.3785	orf19.3785	YGL128C	CWC23	CAGL0I09526g	CAGL0I09526g	1083.39	1097.48	1319.36	1327.56	1217.79	1357.93	0.158122	0.285899	Protein of unknown function
#N/A	#N/A	#N/A	#N/A	CAGL0I09724g	CAGL0I09724g	211.946	174.758	269.625	293.887	374.056	293.844	0.553379	0.0553477	Has domain(s) with predicted role in transmembrane transport and integral component of plasma membrane localization
#N/A	#N/A	#N/A	#N/A	CAGL0I10125g	CAGL0I10125g	0.985795	0.998617	0	0	0.937483	0.976225	-0.0812342	NA	Protein of unknown function
#N/A	#N/A	#N/A	#N/A	CAGL0I10211g	CAGL0I10211g	33.517	20.971	46.7349	17.5042	19.6871	15.6196	-0.933351	0.149556	Protein of unknown function
orf19.1902	NOC4	YPR144C	NOC4	CAGL0I10670g	CAGL0I10670g	3698.7	4006.45	4230.11	2794.23	2763.7	0	-1.10258	0.680502	Protein of unknown function
orf19.5610	ARG3	YJL088W	ARG3	CAGL0I10791g	CAGL0I10791g	394.318	316.562	364.293	482.748	675.925	554.496	0.672144	0.00237239	Ortholog(s) have ornithine carbamoyltransferase activity, role in arginine biosynthetic process, arginine biosynthetic process via ornithine, asexual sporulation and intracellular, mitochondrial matrix, mitochondrion localization
#N/A	#N/A	#N/A	#N/A	CAGL0J00110g	CAGL0J00110g	0	135.812	0	1532.08	1575.91	1791.37	5.17248	0.0744965	Putative adhesin-like protein; ORF appears artificially broken into fragments due to sequencing errors; belongs to adhesin cluster III
#N/A	#N/A	#N/A	#N/A	CAGL0J00116g	CAGL0J00116g	69.9915	6.99032	113.842	293.887	304.682	284.081	2.21183	0.0166406	Protein of unknown function
orf19.4078	orf19.4078	YDR280W	RRP45	CAGL0J00275g	CAGL0J00275g	1107.05	1109.46	1001.81	1244.64	1084.67	974.272	0.037497	0.841734	Ortholog(s) have exosome (RNase complex) localization
#N/A	#N/A	#N/A	#N/A	CAGL0J00451g	CAGL0J00451g	180.401	0	0	0	0	0	-22.484	NA	Putative glyceraldehyde-3-phosphate dehydrogenase; protein differentially expressed in azole resistant strain; expression downregulated in biofilm vs planktonic cell culture
orf19.443	orf19.443	YKL144C	RPC25	CAGL0J00869g	CAGL0J00869g	324.327	362.498	425.408	538.946	404.993	367.061	0.238449	0.397215	Ortholog(s) have nuclear chromatin localization
orf19.7650	LTV1	YKL143W	LTV1	CAGL0J00891g	CAGL0J00891g	702.872	618.144	511.688	958.126	1001.23	755.598	0.566181	0.00901606	Putative protein required for growth at low temperature; gene is downregulated in azole-resistant strain
#N/A	#N/A	#N/A	#N/A	CAGL0J00968g	CAGL0J00968g	163.642	135.812	152.188	189.783	204.371	155.22	0.283138	0.291394	Protein of unknown function
#N/A	#N/A	YKL112W	ABF1	CAGL0J01177g	CAGL0J01177g	11517	11269.4	12225.4	10032.7	10065.8	9971.16	-0.219305	2.22438e-05	Has domain(s) with predicted DNA binding activity, role in chromatin remodeling and nucleus localization
#N/A	#N/A	YKL096W	CWP1	CAGL0J01463g	CAGL0J01463g	310.525	344.523	248.055	475.378	339.369	416.848	0.446255	0.090782	Putative GPI-linked cell wall protein
orf19.1959	orf19.1959	YHL013C	OTU2	CAGL0J01485g	CAGL0J01485g	893.13	683.054	705.817	1233.59	1309.66	1119.73	0.682242	5.85284e-05	Protein of unknown function
orf19.804	orf19.804	YPR011C	YPR011C	CAGL0J01661g	CAGL0J01661g	3756.87	1635.74	655.487	1179.23	8256.41	533.019	0.720901	0.645079	Has domain(s) with predicted transmembrane transporter activity and role in transmembrane transport
orf19.804.1	orf19.804.1	YPR010C-A	YPR010C-A	CAGL0J01699g	CAGL0J01699g	26309.9	9411.97	19740.1	4427.65	15273.5	3077.06	-1.28384	0.166698	Protein of unknown function
#N/A	#N/A	#N/A	#N/A	CAGL0J01727g	CAGL0J01727g	110.409	134.813	34.7516	89.3636	78.7486	119.099	0.0341363	0.96923	Putative adhesion protein; predicted GPI-anchor; belongs to adhesin cluster VI
#N/A	#N/A	#N/A	#N/A	CAGL0J01774g	CAGL0J01774g	2652.77	3060.76	3567.43	2361.23	2341.83	1887.04	-0.493636	0.00475117	Putative adhesin-like protein; has glycine and serine rich repeats; belongs to adhesin cluster VI
#N/A	#N/A	#N/A	#N/A	CAGL0J01800g	CAGL0J01800g	213.918	448.379	1765.14	289.28	600.926	111.29	-1.27694	0.195068	Putative adhesin-like protein; belongs to adhesin cluster VI
#N/A	#N/A	#N/A	#N/A	CAGL0J01870g	CAGL0J01870g	15179.3	15396.7	16123.6	16875	16697.5	17158.1	0.119616	0.00793455	Putative Ca2+ ATPase
#N/A	#N/A	#N/A	#N/A	CAGL0J02024g	CAGL0J02024g	0.985795	1.99723	13.1816	25.7957	14.9997	29.2867	2.14119	0.102108	Protein of unknown function
#N/A	#N/A	#N/A	#N/A	CAGL0J02046g	CAGL0J02046g	1.97159	0	1.19833	10.134	5.6249	4.88112	2.70709	NA	Protein of unknown function
orf19.1390	PMI1	YER003C	PMI40	CAGL0J02244g	CAGL0J02244g	1041	1168.38	986.227	966.417	1196.23	1552.2	0.216862	0.3954	Ortholog(s) have role in hyphal growth
orf19.2920	orf19.2920	YER007C-A	TMA20	CAGL0J02266g	CAGL0J02266g	141.955	153.787	129.42	119.766	134.998	109.337	-0.224823	0.409088	Has domain(s) with predicted RNA binding activity
#N/A	#N/A	#N/A	#N/A	CAGL0J02530g	CAGL0J02530g	535.287	1399.06	778.916	82.9147	90.9358	63.4546	-3.51493	4.29953e-16	Putative adhesion protein; predicted GPI-anchor; belongs to adhesin cluster VI
#N/A	#N/A	#N/A	#N/A	CAGL0J02552g	CAGL0J02552g	0	0	0	0	6.56238	2.92867	4.02456	NA	Adhesin-like protein; predicted GPI anchor; belongs to adhesin cluster VI
#N/A	#N/A	YFR036W	CDC26	CAGL0J02618g	CAGL0J02618g	3083.57	3052.77	2961.08	3665.75	3807.12	3920.52	0.324242	3.7377e-08	Has domain(s) with predicted role in anaphase-promoting complex-dependent catabolic process, regulation of mitotic metaphase/anaphase transition and anaphase-promoting complex localization
orf19.5463	SEC6	YIL068C	SEC6	CAGL0J03168g	CAGL0J03168g	10338	10693.2	10856.9	8196.58	8192.66	9032.03	-0.32697	7.66005e-07	Ortholog(s) have cell cortex of cell tip, cell cortex of growing cell tip, cell division site, cell tip, cortical dynamic polarity patch, exocyst, lateral cell cortex localization
orf19.2560	CDC60	YPL160W	CDC60	CAGL0J03652g	CAGL0J03652g	6565.4	6036.64	4819.69	0	10579.5	0	-0.719418	NA	Has domain(s) with predicted ATP binding, aminoacyl-tRNA editing activity, aminoacyl-tRNA ligase activity, leucine-tRNA ligase activity and role in leucyl-tRNA aminoacylation, tRNA aminoacylation for protein translation
#N/A	#N/A	#N/A	#N/A	CAGL0J03883r	CAGL0J03883r	0	135.812	2776.53	1045.65	891.546	944.986	-0.0149584	NA	U3 snoRNA
#N/A	#N/A	#N/A	#N/A	CAGL0J03982g	CAGL0J03982g	41354.1	46329.9	42476.1	12896	7777.36	11670.8	-2.00871	7.4743e-25	Protein of unknown function
orf19.835	orf19.835	YFL013C	IES1	CAGL0J04180g	CAGL0J04180g	410.091	488.324	478.134	404.44	359.993	464.683	-0.163268	0.442662	Protein of unknown function
orf19.5614	orf19.5614	YMR234W	RNH1	CAGL0J04246g	CAGL0J04246g	93009.8	95658.6	105538	32601.1	32081.6	31969.4	-1.60593	3.50422e-139	Ortholog(s) have RNA-DNA hybrid ribonuclease activity, role in RNA catabolic process and nuclear chromatin localization
orf19.3171	ACH1	YBL015W	ACH1	CAGL0J04268g	CAGL0J04268g	154.77	0	50.3299	0	0	24.4056	-3.07204	0.348871	Ortholog(s) have CoA-transferase activity, acetate CoA-transferase activity, hydrolase activity, acting on ester bonds activity, role in propionate metabolic process, methylcitrate cycle and mitochondrion localization
orf19.2886	CEK1	YBL016W	FUS3	CAGL0J04290g	CAGL0J04290g	1438.28	1557.84	1604.57	1519.18	1656.53	1546.34	0.0381125	0.740915	Ortholog(s) have MAP kinase activity
#N/A	#N/A	#N/A	#N/A	CAGL0J04554g	CAGL0J04554g	17.7443	3.99447	62.3132	1.84255	39.3743	1.95245	-0.958483	0.621625	Has domain(s) with predicted catalytic activity, pyridoxal phosphate binding, transaminase activity and role in biosynthetic process, cellular amino acid metabolic process
orf19.4173	orf19.4173	YKL191W	DPH2	CAGL0J04576g	CAGL0J04576g	285.881	303.58	213.303	698.326	852.172	796.6	1.54544	1.81398e-13	Has domain(s) with predicted role in peptidyl-diphthamide biosynthetic process from peptidyl-histidine and cytoplasm localization
#N/A	#N/A	#N/A	#N/A	CAGL0J04664g	CAGL0J04664g	0	0	0	27.6382	0	1.95245	5.66553	0.20411	Has domain(s) with predicted phosphopantetheine binding activity and role in fatty acid biosynthetic process
#N/A	#N/A	#N/A	#N/A	CAGL0J04972g	CAGL0J04972g	6574.27	7177.06	4693.87	4411.98	2459.02	2547.95	-0.969635	0.00127838	Has domain(s) with predicted ATP binding, protein kinase activity, protein tyrosine kinase activity and role in protein phosphorylation
#N/A	#N/A	#N/A	#N/A	CAGL0J05159g	CAGL0J05159g	660.483	1183.36	1512.29	634.758	750.924	1804.06	-0.0732617	0.916157	Putative adhesin-like protein
#N/A	#N/A	#N/A	#N/A	CAGL0J05247g	CAGL0J05247g	5821.12	6036.64	6160.62	4371.45	4173.67	3963.47	-0.526293	8.91754e-16	Protein of unknown function
#N/A	#N/A	#N/A	#N/A	CAGL0J05390g	CAGL0J05390g	1811.89	1813.49	2013.2	2372.28	2182.46	2471.8	0.317994	0.00157622	Protein of unknown function
#N/A	#N/A	#N/A	#N/A	CAGL0J05786g	CAGL0J05786g	23481.6	0	26386.1	0	20376.2	21484.8	-0.252398	0.962393	Has domain(s) with predicted zinc ion binding activity and intracellular localization
#N/A	#N/A	#N/A	#N/A	CAGL0J05852g	CAGL0J05852g	3662.23	3468.2	3082.11	3719.19	3350.56	3265.47	0.0169362	0.909367	Ortholog(s) have role in secondary metabolite biosynthetic process
orf19.7188	RPP1B	YDL130W	RPP1B	CAGL0J06374g	CAGL0J06374g	2205.22	2083.12	1294.2	4708.63	4755.85	3408	1.20496	4.42908e-06	Has domain(s) with predicted structural constituent of ribosome activity, role in translational elongation and ribosome localization
orf19.2611	MCM6	YGL201C	MCM6	CAGL0J06424g	CAGL0J06424g	1747.81	1759.56	1446.39	2960.06	3036.51	2997.99	0.859648	5.96055e-15	Ortholog(s) have 3'-5' DNA/RNA helicase activity, ATPase activity, single-stranded 3'-5' DNA helicase activity, single-stranded DNA binding, single-stranded RNA binding activity
orf19.2682	orf19.2682	YOR194C	TOA1	CAGL0J07106g	CAGL0J07106g	283.909	319.558	256.443	405.361	417.18	525.209	0.646822	0.00250768	Has domain(s) with predicted role in transcription initiation from RNA polymerase II promoter and transcription factor TFIIA complex localization
orf19.4609	orf19.4609	YAL049C	AIM2	CAGL0J07128g	CAGL0J07128g	12807.5	13209.7	12454.3	13589.7	13781.9	14162.1	0.110314	0.0204603	Ortholog(s) have extracellular region localization
#N/A	#N/A	#N/A	#N/A	CAGL0J07953r	CAGL0J07953r	265.179	303.58	273.22	692.798	680.613	613.069	1.23806	5.7959e-18	0
orf19.164	orf19.164	YOR084W	LPX1	CAGL0J08547g	CAGL0J08547g	1021.28	917.729	1109.66	1305.45	1067.79	962.558	0.130427	0.527574	Protein of unknown function
orf19.1238	TUB4	YLR212C	TUB4	CAGL0J08888g	CAGL0J08888g	1516.15	1649.72	1578.2	1541.29	1988.4	1613.7	0.116611	0.475728	Ortholog(s) have role in microtubule nucleation, mitotic cytokinesis, site selection, mitotic spindle midzone assembly, mitotic spindle organization
#N/A	#N/A	YLR213C	CRR1	CAGL0J08910g	CAGL0J08910g	516.557	0	0	630.152	799.673	659.928	2.01625	0.575022	Has domain(s) with predicted hydrolase activity, hydrolyzing O-glycosyl compounds activity and role in carbohydrate metabolic process
orf19.1667.1	orf19.1667.1	YLR218C	COA4	CAGL0J08976g	CAGL0J08976g	4502.13	4722.46	4191.76	2586.94	2353.08	1987.59	-0.953549	3.87611e-13	Protein of unknown function
orf19.5965	orf19.5965	YDL190C	UFD2	CAGL0J09108g	CAGL0J09108g	798.494	1137.43	545.241	2649.59	2586.52	2176.01	1.57823	1.12797e-07	Has domain(s) with predicted ubiquitin-protein transferase activity, ubiquitin-ubiquitin ligase activity, role in protein ubiquitination, ubiquitin-dependent protein catabolic process and ubiquitin ligase complex localization
orf19.5967	FGR44	YDL189W	RBS1	CAGL0J09130g	CAGL0J09130g	15586.4	14437	15315.9	16019.1	15699.1	16748.1	0.0962325	0.115898	Has domain(s) with predicted nucleic acid binding activity
#N/A	#N/A	YDL186W	YDL186W	CAGL0J09174g	CAGL0J09174g	139.983	138.808	147.395	185.176	175.309	234.294	0.480992	0.0549631	Protein of unknown function
orf19.940	BUD2	YKL092C	BUD2	CAGL0J10428g	CAGL0J10428g	3430.57	3346.37	3711.23	3688.78	3569	3865.85	0.0852379	0.323887	Has domain(s) with predicted GTPase activator activity, role in regulation of GTPase activity, regulation of small GTPase mediated signal transduction and intracellular localization
#N/A	#N/A	#N/A	#N/A	CAGL0J10538g	CAGL0J10538g	3274.81	3147.64	3351.73	2687.36	2741.2	2857.41	-0.238112	0.000221798	Protein of unknown function
#N/A	#N/A	#N/A	#N/A	CAGL0J10582g	CAGL0J10582g	5530.31	5432.48	5318.2	6151.35	6644.88	6396.23	0.237151	2.53005e-05	Protein of unknown function
orf19.438	orf19.438	YHR078W	YHR078W	CAGL0J10626g	CAGL0J10626g	2298.87	2179.98	2161.79	2331.75	1998.71	2472.78	0.0347028	0.816331	Has domain(s) with predicted membrane localization
#N/A	#N/A	#N/A	#N/A	CAGL0J10714g	CAGL0J10714g	1831.61	1786.53	1853.82	1798.33	1746.53	1786.49	-0.0372371	0.615217	Protein of unknown function
orf19.2670	orf19.2670	YHR067W	HTD2	CAGL0J10868g	CAGL0J10868g	566.832	580.197	568.009	628.309	693.737	654.071	0.204261	0.0760777	Has domain(s) with predicted 3-hydroxyacyl-[acyl-carrier-protein] dehydratase activity, role in fatty acid biosynthetic process and mitochondrion localization
orf19.7546	orf19.7546	YHR065C	RRP3	CAGL0J10912g	CAGL0J10912g	4468.61	3816.72	2146.21	4077.56	4604.92	4453.54	0.332364	0.288647	Has domain(s) with predicted ATP binding, helicase activity, nucleic acid binding activity
#N/A	#N/A	#N/A	#N/A	CAGL0J11000g	CAGL0J11000g	891.159	968.659	916.724	1237.27	944.045	1012.35	0.202006	0.238361	Protein of unknown function
#N/A	#N/A	#N/A	#N/A	CAGL0J11088g	CAGL0J11088g	1864.14	1877.4	1767.54	2360.31	2753.39	2344.89	0.436862	4.18763e-05	Protein of unknown function
#N/A	#N/A	#N/A	#N/A	CAGL0J11374g	CAGL0J11374g	20.7017	8.98756	14.38	23.0319	14.9997	31.2392	0.650743	0.427615	Protein of unknown function
#N/A	#N/A	#N/A	#N/A	CAGL0J11594g	CAGL0J11594g	2803.6	2777.15	2686.66	3241.04	3320.56	3423.62	0.271861	2.77007e-06	Protein of unknown function
#N/A	#N/A	#N/A	#N/A	CAGL0J11616g	CAGL0J11616g	4.92898	3.99447	9.58665	22.1106	25.312	13.6671	1.74061	0.0441664	Protein of unknown function
#N/A	#N/A	#N/A	#N/A	CAGL0J11660g	CAGL0J11660g	2539.41	2586.42	2615.96	3544.14	3608.37	3695.01	0.486822	4.9328e-21	Ortholog(s) have DNA binding, DNA topoisomerase type I (single strand cut, ATP-independent) activity, role in DNA topological change, chromatin organization and cytosol, nucleus localization
orf19.718	RRN11	YML043C	RRN11	CAGL0J11792g	CAGL0J11792g	136.04	124.827	139.006	221.106	203.434	254.795	0.76509	0.000497745	Has domain(s) with predicted RNA polymerase I core promoter sequence-specific DNA binding, RNA polymerase I general transcription initiation factor activity and role in transcription initiation from RNA polymerase I promoter
#N/A	#N/A	#N/A	#N/A	CAGL0J11847r	CAGL0J11847r	2327.46	4684.51	1918.53	1444.56	2243.4	872.745	-0.969527	0.050179	0
#N/A	#N/A	#N/A	#N/A	CAGL0J11946g	CAGL0J11946g	22.6733	211.707	40.7433	58.0403	196.871	199.15	0.72191	0.534904	Protein of unknown function
#N/A	#N/A	#N/A	#N/A	CAGL0J11979g	CAGL0J11979g	1.97159	0	1.19833	0	0.937483	1.95245	-0.137564	NA	Protein of unknown function
#N/A	#N/A	#N/A	#N/A	CAGL0K00308r	CAGL0K00308r	723.574	959.671	916.724	445.897	417.18	407.086	-1.03297	2.65263e-09	0
#N/A	#N/A	#N/A	#N/A	CAGL0K00341g	CAGL0K00341g	923.69	1000.61	976.64	492.882	528.74	572.068	-0.864397	1.59451e-13	Protein of unknown function
orf19.6463	orf19.6463	YJR072C	NPA3	CAGL0K00429g	CAGL0K00429g	3316.21	3617.99	3154.01	3566.25	3704.93	3769.2	0.129701	0.148348	Has domain(s) with predicted nucleotide binding activity
orf19.4036	APM1	YPL259C	APM1	CAGL0K00539g	CAGL0K00539g	5149.79	4830.31	5134.85	5830.75	5950.2	6100.43	0.242592	1.48307e-05	Has domain(s) with predicted role in intracellular protein transport, vesicle-mediated transport and clathrin adaptor complex localization
orf19.5838	SER2	YGR208W	SER2	CAGL0K00825g	CAGL0K00825g	20818	21027.9	23576	15768.5	16573.8	15053.4	-0.464918	5.58728e-09	Has domain(s) with predicted phosphatase activity, phosphoserine phosphatase activity and role in L-serine biosynthetic process, metabolic process
#N/A	#N/A	YGR206W	MVB12	CAGL0K00869g	CAGL0K00869g	6201.64	5392.53	7881.43	2997.83	3322.44	4287.58	-0.876476	3.67961e-05	Has domain(s) with predicted ubiquitin binding activity, role in endosome transport via multivesicular body sorting pathway and ESCRT I complex localization
orf19.5984	orf19.5984	YOL073C	DSC2	CAGL0K01199g	CAGL0K01199g	3.94318	33.953	9.58665	35.9297	89.9984	18.5483	1.60316	0.188324	Ortholog(s) have ubiquitin binding, ubiquitin protein ligase binding activity and role in positive regulation of cellular response to hypoxia, regulation of protein glycosylation, sterol regulatory element binding protein cleavage
#N/A	#N/A	#N/A	#N/A	CAGL0K01771g	CAGL0K01771g	666.398	511.292	597.968	3183	3269	3454.86	2.48007	9.08592e-82	Has domain(s) with predicted transferase activity, transferring acyl groups activity
#N/A	#N/A	#N/A	#N/A	CAGL0K01961r	CAGL0K01961r	116.324	152.788	101.858	83.836	47.8116	54.6686	-0.994084	0.0196599	SRP_RNA
orf19.519	orf19.519	YBL025W	RRN10	CAGL0K01969g	CAGL0K01969g	2053.41	2320.79	2244.48	1737.52	1844.97	1675.2	-0.331878	0.000507921	Has domain(s) with predicted role in transcription by RNA polymerase I
orf19.518	orf19.518	YBL024W	NCL1	CAGL0K01991g	CAGL0K01991g	1699.51	1146.41	932.302	2851.34	3299.94	2997.99	1.27545	4.66624e-07	Has domain(s) with predicted methyltransferase activity, tRNA (cytosine-5-)-methyltransferase activity
#N/A	#N/A	#N/A	#N/A	CAGL0K02013g	CAGL0K02013g	637.809	611.154	602.761	736.098	709.674	656.999	0.183233	0.127608	Has domain(s) with predicted ubiquitin-protein transferase activity, zinc ion binding activity
#N/A	#N/A	#N/A	#N/A	CAGL0K02090r	CAGL0K02090r	5.91477	2.99585	2.39666	4.60637	6.56238	0.976225	0.0981808	NA	0
orf19.3756	CHR1	YGL171W	ROK1	CAGL0K02387g	CAGL0K02387g	16708.2	19154.5	23135	8706.04	8989.52	8788.95	-1.15544	6.75917e-18	Has domain(s) with predicted ATP binding, helicase activity, nucleic acid binding activity
#N/A	#N/A	#N/A	#N/A	CAGL0K02519g	CAGL0K02519g	19075.1	19299.3	22853.4	8086.95	7821.42	9555.29	-1.26572	6.19465e-25	Protein of unknown function
orf19.1575	PRS1	YHL011C	PRS3	CAGL0K02541g	CAGL0K02541g	3633.64	3729.84	3606.98	4132.84	3632.75	3973.24	0.0975882	0.255506	Has domain(s) with predicted magnesium ion binding, ribose phosphate diphosphokinase activity and role in nucleoside metabolic process, nucleotide biosynthetic process
orf19.1576	orf19.1576	YHL010C	ETP1	CAGL0K02563g	CAGL0K02563g	1921.31	1925.33	2268.44	1940.2	1819.65	1860.68	-0.120947	0.321733	Putative protein with similarity to mammalian BRAP2; gene is upregulated in azole-resistant strain
#N/A	#N/A	#N/A	#N/A	CAGL0K02629g	CAGL0K02629g	8950.03	8907.67	8167.83	9314.09	9214.52	9152.11	0.0886775	0.167045	Ortholog(s) have intracellular localization
orf19.3235	orf19.3235	YKL007W	CAP1	CAGL0K02783g	CAGL0K02783g	7074.07	7766.25	7928.16	6623.04	6286.76	6795.5	-0.208314	0.00746496	Ortholog(s) have actin filament binding activity
orf19.3198	OBPA	YHR001W	OSH7	CAGL0K02849g	CAGL0K02849g	16076.3	17307	17157.7	11996.8	12642.9	12848.1	-0.431011	9.48072e-14	Protein of unknown function
#N/A	#N/A	#N/A	#N/A	CAGL0K03245g	CAGL0K03245g	36.4744	86.8797	185.741	96.7338	29.062	72.2406	-0.640448	0.497866	Protein of unknown function
#N/A	#N/A	#N/A	#N/A	CAGL0K03982r	CAGL0K03982r	14.7869	10.9848	4.79333	20.268	19.6871	42.9539	1.42788	0.103615	0
#N/A	#N/A	#N/A	#N/A	CAGL0K04466r	CAGL0K04466r	269.122	301.582	284.005	624.624	630.926	656.023	1.16116	1.90235e-20	0
#N/A	#N/A	#N/A	#N/A	CAGL0K04598r	CAGL0K04598r	617.108	638.117	605.157	1847.16	1684.66	1595.15	1.46222	1.52997e-43	0
#N/A	#N/A	#N/A	#N/A	CAGL0K04675g	CAGL0K04675g	122.239	317.56	121.031	168.593	268.12	162.053	0.0936433	0.898954	Protein of unknown function
#N/A	#N/A	#N/A	#N/A	CAGL0K04708g	CAGL0K04708g	3884.03	0	5078.53	2974.8	0	3333.81	-0.506516	0.916157	Protein of unknown function
orf19.3603	MFG1	YDL233W	MFG1	CAGL0K04873g	CAGL0K04873g	3271.85	3254.49	3641.73	5299.17	5125.22	5688.46	0.664546	8.03503e-15	Protein of unknown function
#N/A	#N/A	#N/A	#N/A	CAGL0K05063r	CAGL0K05063r	3939.24	3960.52	0	5147.16	5312.72	0	0.405046	0.933363	U1 snRNA
#N/A	#N/A	#N/A	#N/A	CAGL0K05390g	CAGL0K05390g	42937.3	44903.8	53380.9	79243.4	76055.2	85330.8	0.768882	1.01958e-12	Protein of unknown function
#N/A	#N/A	#N/A	#N/A	CAGL0K05665g	CAGL0K05665g	205.045	135.812	238.468	999.583	914.046	1049.44	2.35701	4.43024e-20	Has domain(s) with predicted catalytic activity, pyridoxal phosphate binding activity and role in transsulfuration
#N/A	#N/A	#N/A	#N/A	CAGL0K05687g	CAGL0K05687g	35217.5	35909.3	39703.1	30495.1	29346	34366	-0.234415	0.0152748	Has domain(s) with predicted FMN binding, catalytic activity, oxidoreductase activity and role in oxidation-reduction process
#N/A	#N/A	#N/A	#N/A	CAGL0K07161g	CAGL0K07161g	654.568	652.097	623.132	857.707	777.173	765.36	0.314376	0.00585723	Has domain(s) with predicted catalytic activity
#N/A	#N/A	#N/A	#N/A	CAGL0K07175r	CAGL0K07175r	7213.06	4871.26	7017.43	6359.56	13267.3	10019	0.634142	0.0452083	U2 snRNA
#N/A	#N/A	#N/A	#N/A	CAGL0K07183g	CAGL0K07183g	0	3014.83	0	6084.1	0	0	1.013	NA	Protein of unknown function
#N/A	#N/A	#N/A	#N/A	CAGL0K07205g	CAGL0K07205g	0	0	0	0	5.6249	0	3.27057	NA	Protein of unknown function
#N/A	#N/A	YML006C	GIS4	CAGL0K07271g	CAGL0K07271g	0	22106.4	28135.6	8654.45	8316.41	9705.63	-0.913213	0.767922	Protein of unknown function
#N/A	#N/A	#N/A	#N/A	CAGL0K07337g	CAGL0K07337g	496.841	637.118	503.299	491.039	406.868	345.584	-0.396937	0.105986	Has domain(s) with predicted ion channel activity, role in ion transport and membrane localization
#N/A	#N/A	#N/A	#N/A	CAGL0K07348g	CAGL0K07348g	5.91477	4.99309	1.19833	7.3702	0	0	-0.716893	NA	Protein of unknown function
#N/A	#N/A	#N/A	#N/A	CAGL0K07502g	CAGL0K07502g	6.90057	6.99032	28.76	8.29147	18.7497	6.83357	-0.322208	0.813154	Protein of unknown function
#N/A	#N/A	#N/A	#N/A	CAGL0K07678g	CAGL0K07678g	67.0341	206.714	240.865	58.9616	40.3118	19.5245	-2.11327	0.00409689	Protein of unknown function
orf19.5595	SHE3	YBR130C	SHE3	CAGL0K07942g	CAGL0K07942g	645.696	539.253	961.062	1559.72	1505.6	1420.41	1.06476	4.03066e-05	Protein of unknown function
#N/A	#N/A	#N/A	#N/A	CAGL0K08036r	CAGL0K08036r	23.6591	29.9585	26.3633	41.4574	28.1245	47.835	0.553221	0.311584	0
#N/A	#N/A	#N/A	#N/A	CAGL0K08041r	CAGL0K08041r	5.91477	6.99032	2.39666	37.7723	15.9372	21.4769	2.28109	0.0124018	0
#N/A	#N/A	#N/A	#N/A	CAGL0K08046r	CAGL0K08046r	609.221	670.072	772.924	422.865	8.43735	412.943	-1.28144	0.278288	0
#N/A	#N/A	YGL140C	YGL140C	CAGL0K08206g	CAGL0K08206g	2985.97	3240.51	3314.59	3431.75	3421.81	3137.59	0.0668818	0.487054	Protein of unknown function
#N/A	#N/A	#N/A	#N/A	CAGL0K08338g	CAGL0K08338g	21.6875	17.9751	21.57	234.925	182.809	173.768	3.27453	8.42872e-21	Protein of unknown function
orf19.3086	SEC10	YLR166C	SEC10	CAGL0K08404g	CAGL0K08404g	13526.1	13408.4	12786.2	15923.3	15573.5	14984.1	0.226625	8.23252e-06	Ortholog(s) have cell division site, cell tip, exocyst localization
orf19.6293	EMP24	YGL200C	EMP24	CAGL0K08426g	CAGL0K08426g	3720.39	3538.1	3174.38	4255.37	4661.16	3965.43	0.303944	0.00752292	Has domain(s) with predicted role in transport and integral component of membrane localization
#N/A	#N/A	#N/A	#N/A	CAGL0K08470g	CAGL0K08470g	0.985795	0	0	0.921275	0.937483	0.976225	1.31963	NA	Protein of unknown function
orf19.5793	PR26	YDR394W	RPT3	CAGL0K09526g	CAGL0K09526g	25982.6	26412.4	26129.6	18513	17475.6	19231.6	-0.507973	4.687e-22	Ortholog(s) have role in CENP-A containing chromatin organization and nuclear chromatin, nuclear periphery, proteasome regulatory particle, base subcomplex localization
#N/A	#N/A	#N/A	#N/A	CAGL0K09812g	CAGL0K09812g	5253.3	5779	5646.54	4411.06	4363.05	4204.6	-0.361705	4.08377e-08	Has domain(s) with predicted nucleic acid binding, nucleotide binding activity
#N/A	#N/A	#N/A	#N/A	CAGL0K10802r	CAGL0K10802r	4.92898	12.982	9.58665	33.1659	39.3743	33.1916	1.94552	0.00379989	0
#N/A	#N/A	#N/A	#N/A	CAGL0K10879g	CAGL0K10879g	3328.04	3415.27	3754.37	4557.55	4620.85	4815.72	0.41522	7.72486e-08	Protein of unknown function
#N/A	#N/A	#N/A	#N/A	CAGL0K10890g	CAGL0K10890g	1659.09	1900.37	1753.16	1560.64	1602.16	1351.1	-0.234935	0.067033	Has domain(s) with predicted FMN binding, catalytic activity, oxidoreductase activity and role in oxidation-reduction process
#N/A	#N/A	#N/A	#N/A	CAGL0K10898r	CAGL0K10898r	3919.52	4859.27	4806.51	3105.62	3004.63	3079.99	-0.563704	1.05636e-06	0
#N/A	#N/A	YML129C	COX14	CAGL0K10956g	CAGL0K10956g	3729.26	3231.53	4892.79	1627.89	888.734	754.622	-1.85722	6.16988e-08	Protein of unknown function
orf19.7437	orf19.7437	YJL218W	YJL218W	CAGL0K11066g	CAGL0K11066g	23325.9	23024.1	21549.6	17980.5	18845.3	18743.5	-0.289235	9.53394e-08	Protein of unknown function
#N/A	#N/A	#N/A	#N/A	CAGL0K11946g	CAGL0K11946g	5697.9	5828.93	7740.02	7473.38	10264.5	8506.82	0.44604	0.0212946	Protein of unknown function
#N/A	#N/A	#N/A	#N/A	CAGL0K11990g	CAGL0K11990g	12025.7	12123.2	13537.6	11496.6	11913.5	12356.1	-0.0753087	0.374502	Has domain(s) with predicted ATP binding, protein kinase activity, protein tyrosine kinase activity and role in protein phosphorylation
orf19.1170	ARO7	YPR060C	ARO7	CAGL0K12232g	CAGL0K12232g	663.44	619.143	579.993	712.145	749.986	820.029	0.291928	0.0318666	Ortholog(s) have chorismate mutase activity and role in aromatic amino acid family biosynthetic process, sporocarp development involved in sexual reproduction
#N/A	#N/A	#N/A	#N/A	CAGL0K12364g	CAGL0K12364g	0.985795	0.998617	1.19833	0.921275	0.937483	0.976225	-0.162547	NA	Protein of unknown function
orf19.2935	RPL10	YLR075W	RPL10	CAGL0K12826g	CAGL0K12826g	21267.5	18986.7	15704.1	25141.6	25523	22502	0.386765	0.0056596	Has domain(s) with predicted structural constituent of ribosome activity, role in translation and ribosome localization
orf19.3544	orf19.3544	YML131W	YML131W	CAGL0K12958g	CAGL0K12958g	8964.82	9623.68	10091.2	5053.19	4369.61	4561.9	-1.03603	1.60338e-30	Putative stress-induced alcohol dehydrogenase; gene is upregulated in azole-resistant strain
#N/A	#N/A	#N/A	#N/A	CAGL0L00157g	CAGL0L00157g	94.6363	135.812	177.353	144.64	115.31	118.123	-0.106418	0.82055	Putative adhesin-like protein; multiple tandem repeats; predicted GPI-anchor; belongs to adhesin cluster III
#N/A	#N/A	#N/A	#N/A	CAGL0L00205g	CAGL0L00205g	1382.08	1390.08	2644.72	686.35	1912.46	2023.71	-0.228657	0.698666	Protein of unknown function
#N/A	#N/A	#N/A	#N/A	CAGL0L00227g	CAGL0L00227g	986.781	1236.29	896.352	393.384	431.242	304.582	-1.46604	1.27037e-10	Putative adhesin with glycine and serine rich repeats; belongs to adhesin cluster V
orf19.2135	TSM1	YCR042C	TAF2	CAGL0L00297g	CAGL0L00297g	13858.3	13794.9	13556.7	9550.85	10057.3	9105.25	-0.521269	1.98196e-20	Protein of unknown function
#N/A	#N/A	#N/A	#N/A	CAGL0L00957g	CAGL0L00957g	16003.4	16642	18233.8	6214.92	6061.76	6318.13	-1.45206	2.67337e-95	Protein of unknown function
orf19.7600	FDH3	YDL168W	SFA1	CAGL0L01111g	CAGL0L01111g	277.008	366.493	383.466	2.76382	458.429	0	-1.15488	NA	Has domain(s) with predicted S-(hydroxymethyl)glutathione dehydrogenase activity, oxidoreductase activity, transferase activity, transferring acyl groups other than amino-acyl groups, zinc ion binding activity
orf19.6260	orf19.6260	YJL197W	UBP12	CAGL0L01639g	CAGL0L01639g	2091.86	2165	2118.65	1360.72	1448.41	1638.11	-0.519873	1.05583e-06	Ortholog(s) have nucleus localization
#N/A	#N/A	#N/A	#N/A	CAGL0L01831g	CAGL0L01831g	342.071	555.231	905.939	337.186	179.997	573.044	-0.725707	0.245928	Protein of unknown function
#N/A	#N/A	#N/A	#N/A	CAGL0L01892r	CAGL0L01892r	0.985795	3.99447	3.595	6.44892	4.68741	0.976225	0.508354	NA	0
#N/A	#N/A	#N/A	#N/A	CAGL0L02431g	CAGL0L02431g	20.7017	8.98756	11.9833	13.8191	2.81245	96.6463	1.44102	0.343539	Has domain(s) with predicted role in cell redox homeostasis
orf19.2350	orf19.2350	YOR378W	AMF1	CAGL0L02519g	CAGL0L02519g	7468.38	7026.27	7592.63	7472.46	7546.74	7709.25	0.0414537	0.508141	Has domain(s) with predicted role in transmembrane transport and integral component of plasma membrane localization
orf19.3809	BAS1	YKR099W	BAS1	CAGL0L02585g	CAGL0L02585g	1197.74	1321.17	1176.76	2019.43	1779.34	1978.81	0.644192	1.19589e-09	Has domain(s) with predicted DNA binding, chromatin binding activity
orf19.5342	orf19.5342	YHR202W	YHR202W	CAGL0L02607g	CAGL0L02607g	1564.46	1705.64	1757.95	1035.51	919.671	1025.04	-0.754208	1.0922e-12	Has domain(s) with predicted hydrolase activity and role in nucleotide catabolic process
#N/A	#N/A	#N/A	#N/A	CAGL0L02629g	CAGL0L02629g	7878.47	7890.08	7730.44	6386.28	6300.82	6676.4	-0.279451	1.50084e-09	Ortholog(s) have protein binding, bridging activity, role in negative regulation of mitotic DNA replication initiation and SCF ubiquitin ligase complex localization
orf19.6893	orf19.6893	YOR216C	RUD3	CAGL0L02695g	CAGL0L02695g	145.898	60.9157	31.1566	63.5679	119.06	219.651	0.755265	0.404075	Protein of unknown function
#N/A	#N/A	#N/A	#N/A	CAGL0L03388g	CAGL0L03388g	1045.93	1293.21	0	0	961.857	988.916	-0.261901	0.95567	Protein of unknown function
#N/A	#N/A	#N/A	#N/A	CAGL0L03685r	CAGL0L03685r	844.826	4450.84	945.484	287.438	368.431	720.454	-2.18114	0.003182	0
#N/A	#N/A	#N/A	#N/A	CAGL0L03894g	CAGL0L03894g	2498	2405.67	281.608	347.321	560.615	254.795	-2.15699	0.00558706	Protein of unknown function
orf19.173	orf19.173	YOR113W	AZF1	CAGL0L03916g	CAGL0L03916g	1696.55	1609.77	4255.28	3598.5	2865.88	3537.84	0.403798	0.383385	Has domain(s) with predicted nucleic acid binding activity
orf19.6250	orf19.6250	YPR129W	SCD6	CAGL0L04796g	CAGL0L04796g	0	0	0	10.134	247.495	0	8.78735	0.00716562	Protein of unknown function
#N/A	#N/A	#N/A	#N/A	CAGL0L04832g	CAGL0L04832g	7.88636	0	2.39666	8.29147	7.49986	2.92867	0.85993	0.669684	Protein of unknown function
orf19.1047	ERB1	YMR049C	ERB1	CAGL0L04950g	CAGL0L04950g	112.381	88.8769	80.2882	528.812	748.111	639.427	2.76371	2.80439e-27	Ortholog(s) have nucleolus localization
#N/A	#N/A	YMR052W	FAR3	CAGL0L04994g	CAGL0L04994g	0	0	0	0	2433.71	2329.27	12.9957	0.00178659	Protein of unknown function
#N/A	#N/A	#N/A	#N/A	CAGL0L05192g	CAGL0L05192g	1072.55	20592.5	87032.4	28392.8	18576.2	14282.2	-0.827491	0.617267	Protein of unknown function
#N/A	#N/A	#N/A	#N/A	CAGL0L05324g	CAGL0L05324g	5.91477	0.998617	1.19833	0.921275	0.937483	0.976225	-1.5285	NA	Protein of unknown function
orf19.217	orf19.217	YPR013C	CMR3	CAGL0L05786g	CAGL0L05786g	1235.2	1170.38	1713.61	3877.64	3701.18	5212.06	1.63516	3.00363e-13	Has domain(s) with predicted nucleic acid binding, zinc ion binding activity
#N/A	#N/A	#N/A	#N/A	CAGL0L05984g	CAGL0L05984g	243.491	199.723	242.063	183.334	175.309	155.22	-0.414086	0.0658044	Protein of unknown function
#N/A	#N/A	#N/A	#N/A	CAGL0L06072g	CAGL0L06072g	1271.68	1246.27	1351.72	6743.73	6515.51	7489.6	2.42331	5.04977e-165	Has domain(s) with predicted nucleic acid binding activity
#N/A	#N/A	#N/A	#N/A	CAGL0L06226g	CAGL0L06226g	3352.69	3234.52	3602.19	3013.49	3199.63	2731.48	-0.187634	0.0765797	Has domain(s) with predicted RNA binding activity
#N/A	#N/A	YER180C-A	SLO1	CAGL0L06374g	CAGL0L06374g	1711.34	1746.58	1670.47	2014.83	2026.84	2304.87	0.307089	0.00156897	Protein of unknown function
#N/A	#N/A	#N/A	#N/A	CAGL0L06424g	CAGL0L06424g	6795.09	4136.27	4536.88	4575.05	9923.26	5998.9	0.406084	0.279508	Predicted GPI-linked adhesin-like protein
#N/A	#N/A	#N/A	#N/A	CAGL0L06644g	CAGL0L06644g	90.6932	110.847	109.048	116.081	59.0614	98.5987	-0.181596	0.71082	Protein of unknown function
#N/A	#N/A	#N/A	#N/A	CAGL0L06688g	CAGL0L06688g	1.97159	0.998617	1.19833	0.921275	3.74993	0.976225	0.434287	NA	Protein of unknown function
#N/A	#N/A	#N/A	#N/A	CAGL0L06776g	CAGL0L06776g	1192.81	1246.27	1331.35	1796.49	1698.72	1704.49	0.464673	9.60443e-08	Has domain(s) with predicted DNA-binding transcription factor activity, sequence-specific DNA binding, zinc ion binding activity and role in regulation of transcription, DNA-templated
#N/A	#N/A	#N/A	#N/A	CAGL0L06864g	CAGL0L06864g	2130.3	2146.03	2744.18	1524.71	1313.41	1441.88	-0.713485	4.17959e-06	Putative protein related to ECM3; gene is downregulated in azole-resistant strain
orf19.5646	orf19.5646	YPL034W	YPL034W	CAGL0L06996g	CAGL0L06996g	967.065	832.847	818.461	1077.89	1268.41	1238.83	0.452685	0.001482	Protein of unknown function
#N/A	#N/A	#N/A	#N/A	CAGL0L07095r	CAGL0L07095r	288.838	264.634	312.765	394.306	192.184	300.677	0.0348915	0.94174	0
#N/A	#N/A	#N/A	#N/A	CAGL0L07194g	CAGL0L07194g	0.985795	0.998617	1.19833	0.921275	0.937483	0.976225	-0.162547	NA	Protein of unknown function
#N/A	#N/A	#N/A	#N/A	CAGL0L07568g	CAGL0L07568g	0.985795	0.998617	3.595	0.921275	0.937483	0.976225	-0.952744	NA	Protein of unknown function
#N/A	#N/A	#N/A	#N/A	CAGL0L07590g	CAGL0L07590g	0.985795	1.99723	1.19833	19.3468	5.6249	2.92867	2.73579	0.0833765	Protein of unknown function
orf19.5821	orf19.5821	YML002W	YML002W	CAGL0L07634g	CAGL0L07634g	8854.41	10417.6	10661.6	12250.2	12202.3	14154.3	0.367153	0.00174343	Protein of unknown function
orf19.5010	DIM1	YPL266W	DIM1	CAGL0L07678g	CAGL0L07678g	43.375	31.9558	17.975	133.585	177.184	159.125	2.32321	2.63679e-07	Putative essential 18S rRNA dimethylase; gene is downregulated in azole-resistant strain
orf19.3854	orf19.3854	YCR008W	SAT4	CAGL0L07810g	CAGL0L07810g	16540.7	68.9046	41.9416	148.325	14357.5	15521	0.850623	NA	Ortholog(s) have role in cellular potassium ion homeostasis
#N/A	#N/A	#N/A	#N/A	CAGL0L07953g	CAGL0L07953g	1642.33	2083.12	1899.36	913.904	945.92	1047.49	-0.952183	1.37368e-11	Protein of unknown function
#N/A	#N/A	#N/A	#N/A	CAGL0L08044r	CAGL0L08044r	1688.67	1597.79	1291.8	829.147	794.048	739.002	-0.955187	5.1853e-10	noncoding snRNA H1
#N/A	#N/A	#N/A	#N/A	CAGL0L08096g	CAGL0L08096g	417.977	326.548	433.796	1001.43	1087.48	833.696	1.3115	6.99334e-11	Has domain(s) with predicted transferase activity, transferring glycosyl groups activity and role in protein glycosylation
#N/A	#N/A	#N/A	#N/A	CAGL0L08103r	CAGL0L08103r	205.045	184.744	149.791	605.277	488.429	383.656	1.45164	2.33478e-07	0
orf19.6264.4	orf19.6264.4	YJL189W	RPL39	CAGL0L08110g	CAGL0L08110g	3833.76	3567.06	2654.3	5534.1	5542.4	3943.95	0.578825	0.00902023	Has domain(s) with predicted structural constituent of ribosome activity, role in translation and ribosome localization
orf19.6265	RPS22A	YJL190C	RPS22A	CAGL0L08114g	CAGL0L08114g	24281.1	20012.3	12352.4	42587.8	46677.3	37025.3	1.15666	5.42995e-06	Has domain(s) with predicted structural constituent of ribosome activity, role in translation and ribosome localization
orf19.2857	orf19.2857	YIL143C	SSL2	CAGL0L08250g	CAGL0L08250g	0	0	0	0	44.0617	94.6938	7.89448	0.013857	Ortholog(s) have role in transcription initiation from RNA polymerase II promoter and nucleus localization
#N/A	#N/A	#N/A	#N/A	CAGL0L08481g	CAGL0L08481g	316.44	328.545	430.201	230.319	247.495	270.414	-0.52157	0.0236296	Protein of unknown function
#N/A	#N/A	#N/A	#N/A	CAGL0L08536g	CAGL0L08536g	34.5028	15.9779	10.785	57.119	44.0617	40.0252	1.19738	0.0941487	Protein of unknown function
#N/A	#N/A	#N/A	#N/A	CAGL0L08547g	CAGL0L08547g	304.611	304.578	210.906	599.75	772.486	572.068	1.24361	1.18851e-06	Protein of unknown function
#N/A	#N/A	#N/A	#N/A	CAGL0L08624g	CAGL0L08624g	1105.08	1072.52	1065.32	1407.71	1401.54	1418.45	0.382164	8.16803e-08	Protein of unknown function
orf19.6298	SPB4	YFL002C	SPB4	CAGL0L08976g	CAGL0L08976g	1278.58	1423.03	0	2185.26	2323.08	2318.53	1.33739	0.587779	Has domain(s) with predicted ATP binding, helicase activity, nucleic acid binding activity
orf19.6297	orf19.6297	YFL001W	DEG1	CAGL0L08998g	CAGL0L08998g	361.787	0	0	1245.56	2270.58	1403.81	3.76528	0.253474	Has domain(s) with predicted RNA binding, pseudouridine synthase activity and role in pseudouridine synthesis
orf19.2002	orf19.2002	YFR002W	NIC96	CAGL0L09130g	CAGL0L09130g	3218.62	3398.3	2956.28	3885.94	3971.18	4101.12	0.320404	0.000120629	Ortholog(s) have role in poly(A)+ mRNA export from nucleus, regulation of G2/M transition of mitotic cell cycle and nuclear pore localization
orf19.7264	orf19.7264	YFR004W	RPN11	CAGL0L09152g	CAGL0L09152g	10225.7	11104.6	4397.88	2729.74	6103.01	6069.19	-0.787903	0.0911594	Ortholog(s) have role in proteasome-mediated ubiquitin-dependent protein catabolic process and cytoplasm, nuclear periphery, nuclear proteasome complex, nucleus, proteasome regulatory particle, lid subcomplex localization
orf19.7265	orf19.7265	YFR005C	SAD1	CAGL0L09174g	CAGL0L09174g	5014.74	5191.81	13218.8	9654.04	4833.66	4362.75	-0.313401	0.575464	Has domain(s) with predicted thiol-dependent ubiquitinyl hydrolase activity, zinc ion binding activity and role in protein deubiquitination, ubiquitin-dependent protein catabolic process
#N/A	#N/A	#N/A	#N/A	CAGL0L09185g	CAGL0L09185g	6770.44	7670.38	2877.19	2801.6	5774.89	5957.9	-0.252881	0.626482	Has domain(s) with predicted aminopeptidase activity, manganese ion binding activity and role in cellular process
#N/A	#N/A	#N/A	#N/A	CAGL0L09361g	CAGL0L09361g	51.2613	44.9378	122.23	104.104	125.623	153.267	0.81439	0.177224	Protein of unknown function
#N/A	#N/A	#N/A	#N/A	CAGL0L09372g	CAGL0L09372g	413.048	294.592	409.829	496.567	617.801	604.283	0.62162	0.00793716	Protein of unknown function
#N/A	#N/A	#N/A	#N/A	CAGL0L09537g	CAGL0L09537g	949.321	953.68	943.087	1639.87	1520.6	1688.87	0.768605	5.35291e-19	Has domain(s) with predicted FMN binding, catalytic activity, oxidoreductase activity and role in oxidation-reduction process
orf19.3322	DUT1	YBR252W	DUT1	CAGL0L09581g	CAGL0L09581g	128.153	144.8	75.4949	399.833	485.616	325.083	1.79349	6.563e-07	Has domain(s) with predicted dUTP diphosphatase activity, hydrolase activity, magnesium ion binding activity and role in dUMP biosynthetic process, dUTP catabolic process, dUTP metabolic process
#N/A	#N/A	YIL169C	YIL169C	CAGL0L09911g	CAGL0L09911g	8298.42	6932.4	6976.69	9338.96	9347.64	5661.13	0.13274	0.620228	Putative adhesin-like cell wall protein; 5 tandem repeats; predicted GPI-anchor
#N/A	#N/A	#N/A	#N/A	CAGL0L09955g	CAGL0L09955g	12482.1	12260	12104.3	9372.13	8956.71	8855.34	-0.438795	3.03256e-23	0
#N/A	#N/A	#N/A	#N/A	CAGL0L10092g	CAGL0L10092g	1454.05	1665.69	1880.18	506.701	313.119	371.942	-2.06839	3.62059e-18	Putative adhesin-like cell wall protein; multiple tandem repeats; predicted GPI-anchor; belongs to adhesin cluster III
orf19.3553	RPF2	YKR081C	RPF2	CAGL0L10516g	CAGL0L10516g	0	724.996	638.711	2834.76	0	2580.16	1.98945	0.619792	Ortholog(s) have role in ribosomal large subunit biogenesis
#N/A	#N/A	#N/A	#N/A	CAGL0L10879r	CAGL0L10879r	435.721	496.313	450.573	7047.75	6334.57	7423.21	3.91107	1.88587e-292	0
#N/A	#N/A	#N/A	#N/A	CAGL0L10989r	CAGL0L10989r	818.21	780.919	1561.43	849.415	914.983	896.174	-0.24781	0.51115	0
orf19.2319	orf19.2319	YDR365C	ESF1	CAGL0L11638g	CAGL0L11638g	179.415	114.841	92.2715	723.201	763.111	774.146	2.54445	1.9362e-17	Has domain(s) with predicted nucleus localization
#N/A	#N/A	YDR113C	PDS1	CAGL0L12298g	CAGL0L12298g	223.775	290.598	345.12	117.923	89.9984	99.5749	-1.48131	4.84021e-07	Has domain(s) with predicted role in DNA metabolic process, chromosome organization and cytoplasm, nucleus localization
#N/A	#N/A	#N/A	#N/A	CAGL0L12496g	CAGL0L12496g	193.216	158.78	129.42	126.215	117.185	90.7889	-0.527913	0.117452	Protein of unknown function
#N/A	#N/A	#N/A	#N/A	CAGL0L12518g	CAGL0L12518g	219.832	246.658	383.466	172.278	156.56	117.147	-0.928478	0.0115975	Protein of unknown function
orf19.3268	TMA19	YKL056C	TMA19	CAGL0L12870g	CAGL0L12870g	0	7.98894	88.6765	27.6382	82.4985	746.812	3.15054	0.104149	Protein of unknown function
#N/A	#N/A	#N/A	#N/A	CAGL0L13266g	CAGL0L13266g	3038.22	1706.64	1473.95	2756.45	1525.28	1560.98	-0.0901109	0.85607	Has domain(s) with predicted identical protein binding, serine-type endopeptidase activity and role in negative regulation of catalytic activity, proteolysis
#N/A	#N/A	#N/A	#N/A	CAGL0L13376g	CAGL0L13376g	117596	133182	138718	192989	140561	144745	0.296295	0.0668654	Protein of unknown function
#N/A	#N/A	#N/A	#N/A	CAGL0L13392g	CAGL0L13392g	140895	156086	161593	369505	329570	377196	1.23082	1.01478e-45	Protein of unknown function
#N/A	#N/A	#N/A	#N/A	CAGL0L13431g	CAGL0L13431g	1221.4	1236.29	1417.63	2006.54	2143.09	1696.68	0.593846	4.28586e-05	Protein of unknown function
#N/A	#N/A	#N/A	#N/A	CAGL0M00704g	CAGL0M00704g	0	9.98617	4.79333	19.3468	12.1873	25.3818	1.94552	0.195792	Protein of unknown function
#N/A	#N/A	#N/A	#N/A	CAGL0M00792g	CAGL0M00792g	65.0625	61.9143	52.7266	106.868	57.1865	88.8365	0.491319	0.284963	Protein of unknown function
orf19.475	orf19.475	YHR085W	IPI1	CAGL0M01210g	CAGL0M01210g	1005.51	923.721	854.41	2363.07	2371.83	2214.08	1.31873	3.23007e-39	Ortholog(s) have role in rRNA processing and Rix1 complex, nuclear heterochromatin localization
#N/A	#N/A	#N/A	#N/A	CAGL0M01870g	CAGL0M01870g	3.94318	3.99447	2.39666	0.921275	0.937483	1.95245	-1.45161	NA	Putative zinc finger protein; gene is upregulated in azole-resistant strain
#N/A	#N/A	#N/A	#N/A	CAGL0M01914g	CAGL0M01914g	19307.8	19448.1	20647.3	15605.5	15461	16316.6	-0.326075	4.91864e-10	Protein of unknown function
#N/A	#N/A	#N/A	#N/A	CAGL0M02541g	CAGL0M02541g	4.92898	0	2.39666	0.921275	0	0.976225	-1.95164	NA	Protein of unknown function
#N/A	#N/A	#N/A	#N/A	CAGL0M02640r	CAGL0M02640r	0	205.715	339.128	5201.52	0	247.961	3.32227	0.397215	0
orf19.5137.1	HHO1	YPL127C	HHO1	CAGL0M02783g	CAGL0M02783g	6889.72	6285.3	5370.92	9680.75	9741.38	8942.22	0.612758	2.02599e-07	Has domain(s) with predicted DNA binding activity, role in nucleosome assembly and nucleosome, nucleus localization
orf19.2688	NAN1	YPL126W	NAN1	CAGL0M02805g	CAGL0M02805g	1024.24	941.696	937.095	1344.14	1514.97	1434.07	0.563955	3.67786e-08	Protein of unknown function
orf19.6975	YST1	YGR214W	RPS0A	CAGL0M02849g	CAGL0M02849g	19600.6	15632.4	9545.91	35956.4	39592.7	32297.4	1.26804	1.42822e-06	Ribosomal protein S2
#N/A	#N/A	#N/A	#N/A	CAGL0M02893g	CAGL0M02893g	101.537	98.8631	293.591	241.374	368.431	246.985	0.796658	0.200016	Protein of unknown function
orf19.5623	ARP4	YJL081C	ARP4	CAGL0M03201g	CAGL0M03201g	22.6733	22.9682	0	0.921275	0	5.85735	-2.75719	0.285496	Ortholog(s) have role in ATP-dependent chromatin remodeling, chromatin remodeling, histone H4-K12 acetylation, histone H4-K5 acetylation, histone H4-K8 acetylation, histone exchange, regulation of nucleosome density
#N/A	#N/A	#N/A	#N/A	CAGL0M03366g	CAGL0M03366g	177.443	173.759	168.965	272.697	293.432	200.126	0.558945	0.0324582	Protein of unknown function
#N/A	#N/A	#N/A	#N/A	CAGL0M03421g	CAGL0M03421g	50.2756	63.9115	45.5366	91.2062	95.6232	120.076	0.93869	0.00805598	Protein of unknown function
#N/A	#N/A	#N/A	#N/A	CAGL0M03564r	CAGL0M03564r	175.472	207.712	150.99	465.244	434.992	337.774	1.21108	1.61607e-06	0
orf19.5989	orf19.5989	YOL123W	HRP1	CAGL0M03795g	CAGL0M03795g	22110.4	23665.2	19965.4	17541.1	17353.7	14481.3	-0.413005	0.000452269	Has domain(s) with predicted nucleic acid binding, nucleotide binding activity
orf19.687.1	RPL25	YOL127W	RPL25	CAGL0M03861g	CAGL0M03861g	10387.3	8595.1	5095.31	18899	20964	15870.5	1.21076	1.02368e-05	Has domain(s) with predicted nucleotide binding, structural constituent of ribosome activity, role in translation and ribosome localization
#N/A	#N/A	#N/A	#N/A	CAGL0M04543g	CAGL0M04543g	4724.92	4492.78	1543.45	4728.9	4809.29	4974.84	0.431372	0.342601	Protein of unknown function
#N/A	#N/A	#N/A	#N/A	CAGL0M04620g	CAGL0M04620g	1466.86	1526.89	1557.83	1459.3	1587.16	1854.83	0.106771	0.477058	Protein of unknown function
orf19.1578	orf19.1578	YMR229C	RRP5	CAGL0M04829g	CAGL0M04829g	896.088	611.154	581.191	2569.43	3032.76	3284.02	2.08839	5.41371e-21	Has domain(s) with predicted RNA binding activity, role in RNA processing and intracellular localization
#N/A	#N/A	#N/A	#N/A	CAGL0M04851g	CAGL0M04851g	1.97159	0.998617	1.19833	3.6851	0	0	-0.174546	NA	Protein of unknown function
orf19.4403	VPS11	YMR231W	PEP5	CAGL0M04895g	CAGL0M04895g	3470	3478.18	3578.22	3355.28	3356.19	3512.46	-0.0418808	0.498293	Has domain(s) with predicted zinc ion binding activity
orf19.3801	FAV1	YMR232W	FUS2	CAGL0M04917g	CAGL0M04917g	410.091	436.396	381.069	388.778	358.118	384.633	-0.118739	0.463003	Protein of unknown function
orf19.3294	MBF1	YOR298C-A	MBF1	CAGL0M04983g	CAGL0M04983g	12096.7	12401.8	11110.9	11344.6	10514.8	10673.1	-0.130518	0.0869292	Has domain(s) with predicted DNA binding, sequence-specific DNA binding activity
#N/A	#N/A	#N/A	#N/A	CAGL0M05115g	CAGL0M05115g	396.29	362.498	511.688	224.791	191.246	216.722	-1.00423	1.31056e-05	Protein of unknown function
#N/A	#N/A	#N/A	#N/A	CAGL0M05137g	CAGL0M05137g	1563.47	1502.92	1507.5	1393.89	1366.85	1702.54	-0.0355804	0.832729	Ortholog(s) have ubiquitin ligase complex localization
orf19.1923	RRN3	YKL125W	RRN3	CAGL0M05203g	CAGL0M05203g	936.505	725.995	825.651	1151.59	984.357	1039.68	0.351939	0.0328991	Ortholog(s) have RNA polymerase I general transcription initiation factor activity and role in transcription initiation from RNA polymerase I promoter
#N/A	#N/A	YBR205W	KTR3	CAGL0M05489g	CAGL0M05489g	3903.75	4012.44	0	3791.97	3950.55	3630.58	0.522759	0.856509	Has domain(s) with predicted mannosyltransferase activity, role in protein glycosylation and membrane localization
orf19.4392	DEM1	YBR163W	EXO5	CAGL0M05577g	CAGL0M05577g	1502.35	1352.13	1587.79	1287.02	1396.85	1334.5	-0.144111	0.222149	Has domain(s) with predicted single-stranded DNA 5'-3' exodeoxyribonuclease activity
orf19.242.2	orf19.242.2	YBR162W-A	YSY6	CAGL0M05593g	CAGL0M05593g	2592.64	3429.25	3213.93	1704.36	1586.22	1561.96	-0.928328	6.61303e-11	Has domain(s) with predicted endoplasmic reticulum localization
orf19.3478	NIP7	YPL211W	NIP7	CAGL0M05775g	CAGL0M05775g	551.059	479.336	355.905	1198.58	1360.29	1190.02	1.43363	1.29368e-11	Has domain(s) with predicted RNA binding activity
#N/A	#N/A	#N/A	#N/A	CAGL0M05819g	CAGL0M05819g	7.88636	6.99032	2.39666	11.9766	14.9997	12.6909	1.18231	0.221775	Protein of unknown function
#N/A	#N/A	#N/A	#N/A	CAGL0M05871r	CAGL0M05871r	0.985795	0.998617	1.19833	0.921275	2.81245	1.95245	0.840991	NA	0
#N/A	#N/A	#N/A	#N/A	CAGL0M05878r	CAGL0M05878r	11.8295	31.9558	13.1816	65.4105	14.9997	12.6909	0.707596	0.552325	0
orf19.7387	ELP3	YPL086C	ELP3	CAGL0M06369g	CAGL0M06369g	32.5312	37.9475	1.19833	93.0487	2.81245	8.78602	0.54423	0.793736	Ortholog(s) have role in regulation of cytoplasmic translational fidelity, tRNA wobble base 5-methoxycarbonylmethyl-2-thiouridinylation
orf19.1670	BRO1	YPL084W	BRO1	CAGL0M06413g	CAGL0M06413g	7053.36	5434.48	0	3491.63	0	0	-1.83844	0.6968	Protein of unknown function
orf19.7193	orf19.7193	YKL124W	SSH4	CAGL0M06545g	CAGL0M06545g	11294.3	11772.7	12304.5	8041.81	7944.23	8715.74	-0.5179	3.51645e-14	Protein of unknown function
orf19.905	AVT7	YIL088C	AVT7	CAGL0M06611g	CAGL0M06611g	0	0	0	7276.23	0	6248.82	27.6169	6.75137e-12	Protein of unknown function
orf19.1852	orf19.1852	YIL087C	AIM19	CAGL0M06633g	CAGL0M06633g	8335.88	9007.53	9485.99	135.427	3724.62	593.545	-2.59076	0.0420405	Protein of unknown function
orf19.1856	orf19.1856	YIL084C	SDS3	CAGL0M06699g	CAGL0M06699g	3304.39	3054.77	3283.43	3054.03	3421.81	3244	0.0116102	0.916157	Protein of unknown function
orf19.7357	orf19.7357	YIL083C	CAB2	CAGL0M06721g	CAGL0M06721g	7890.3	8002.92	8169.03	7129.74	6818.31	6092.62	-0.263717	0.00178585	Ortholog(s) have phosphopantothenate--cysteine ligase activity, role in acetyl-CoA biosynthetic process from pantothenate, coenzyme A biosynthetic process and cytoplasm, nucleus localization
orf19.7369	TRM12	YML005W	TRM12	CAGL0M06809g	CAGL0M06809g	446.565	503.303	605.157	639.365	761.236	779.027	0.488305	0.0148811	Has domain(s) with predicted transferase activity
#N/A	#N/A	#N/A	#N/A	CAGL0M06882r	CAGL0M06882r	93.6505	123.829	98.2632	198.074	262.495	237.223	1.14285	2.17954e-05	0
#N/A	#N/A	#N/A	#N/A	CAGL0M06889r	CAGL0M06889r	26.6165	15.9779	14.38	39.6148	47.8116	28.3105	1.01757	0.102665	0
orf19.3455	orf19.3455	YPL060W	MFM1	CAGL0M07249g	CAGL0M07249g	440.65	422.415	461.358	464.322	439.679	410.014	-0.0102529	0.956479	Protein of unknown function
orf19.2782	orf19.2782	YPL059W	GRX5	CAGL0M07271g	CAGL0M07271g	17402.2	18418.5	18846.2	24864.3	25424.5	24020	0.442976	1.65495e-16	Ortholog(s) have 2 iron, 2 sulfur cluster binding, glutathione disulfide oxidoreductase activity, role in [2Fe-2S] cluster assembly, protein maturation by [2Fe-2S] cluster transfer and mitochondrion localization
#N/A	#N/A	YPL058C	PDR12	CAGL0M07293g	CAGL0M07293g	0	0	0	128.978	46.8741	0	8.2365	0.00847659	Putative ABC transporter of weak organic acids; gene is downregulated in azole-resistant strain
orf19.4626	orf19.4626	YMR028W	TAP42	CAGL0M07425g	CAGL0M07425g	128.153	147.795	128.221	634.758	710.612	532.043	2.21492	4.86083e-27	Has domain(s) with predicted role in regulation of signal transduction
#N/A	#N/A	#N/A	#N/A	CAGL0M07744g	CAGL0M07744g	278.98	268.628	310.368	55.2765	42.1867	47.835	-2.56048	7.05897e-26	Protein of unknown function
#N/A	#N/A	#N/A	#N/A	CAGL0M07766g	CAGL0M07766g	1112.96	1331.16	1686.05	589.616	656.238	686.286	-1.09552	1.35772e-07	Putative protein; gene is upregulated in azole-resistant strain
#N/A	#N/A	YJL181W	YJL181W	CAGL0M08074g	CAGL0M08074g	668.369	629.129	735.776	856.785	971.232	903.984	0.42722	0.000997569	Protein of unknown function
#N/A	#N/A	#N/A	#N/A	CAGL0M08096g	CAGL0M08096g	0	0	0	5.52765	0	2.92867	3.85845	NA	Protein of unknown function
orf19.1911	PGA52	YJL171C	YJL171C	CAGL0M08206g	CAGL0M08206g	16898.5	19422.1	17427.3	24690.2	24461.7	23505.5	0.434875	5.85697e-09	Protein of unknown function
orf19.6976	orf19.6976	YJL163C	YJL163C	CAGL0M08426g	CAGL0M08426g	5470.18	5191.81	5290.63	3399.5	3383.38	3707.7	-0.60486	3.12365e-19	Putative protein; contains an ARS in its promoter; gene is upregulated in azole-resistant strain
orf19.4820	orf19.4820	YKL162C	YKL162C	CAGL0M08536g	CAGL0M08536g	3135.81	3355.35	3590.2	1969.69	2096.21	1832.37	-0.772923	7.8683e-15	Protein of unknown function
#N/A	#N/A	#N/A	#N/A	CAGL0M08558g	CAGL0M08558g	49.2898	99.8617	83.8832	118.844	151.872	82.0029	0.599136	0.254464	Protein of unknown function
#N/A	#N/A	#N/A	#N/A	CAGL0M09152g	CAGL0M09152g	3122.01	5774.01	6170.21	5420.78	3883.05	4927.98	-0.0821114	0.827038	0
orf19.1505	orf19.1505	YBR138C	YBR138C	CAGL0M10021g	CAGL0M10021g	3585.34	3776.77	3994.04	5266.93	5268.65	5018.77	0.454333	6.32929e-11	Protein of unknown function
#N/A	#N/A	YDR444W	YDR444W	CAGL0M10043g	CAGL0M10043g	0	0	5.99166	24.8744	0	15.6196	2.77279	0.417092	Protein of unknown function
#N/A	#N/A	#N/A	#N/A	CAGL0M10065g	CAGL0M10065g	2720.79	2769.17	2536.87	3226.3	3375.88	3047.77	0.265333	0.00127573	Ortholog(s) have cytoplasm, nucleus localization
#N/A	#N/A	#N/A	#N/A	CAGL0M10153g	CAGL0M10153g	0	0	10.785	0	0	0	-4.36528	NA	Ortholog(s) have protein serine/threonine kinase activity
#N/A	#N/A	#N/A	#N/A	CAGL0M10238r	CAGL0M10238r	0.985795	0.998617	1.19833	1.84255	1.87497	0.976225	0.568378	NA	0
#N/A	#N/A	#N/A	#N/A	CAGL0M10263g	CAGL0M10263g	0.985795	0.998617	1.19833	0.921275	0.937483	0.976225	-0.162547	NA	Protein of unknown function
#N/A	#N/A	#N/A	#N/A	CAGL0M10395g	CAGL0M10395g	44.3608	24.9654	27.5616	45.1425	20.6246	34.1679	0.0429029	0.959273	Protein of unknown function
orf19.3159	UTP20	YBL004W	UTP20	CAGL0M10527g	CAGL0M10527g	558.946	424.412	331.938	1360.72	1301.23	1437.98	1.63868	1.62152e-12	Protein of unknown function
#N/A	#N/A	#N/A	#N/A	CAGL0M11088g	CAGL0M11088g	602.321	497.311	480.531	966.417	724.674	883.484	0.703595	0.000365363	Protein of unknown function
orf19.5912	MAK21	YDR060W	MAK21	CAGL0M11154g	CAGL0M11154g	1626.56	1449.99	1128.83	2795.15	2871.51	2911.1	1.02759	3.87135e-10	Protein of unknown function
orf19.1573	orf19.1573	YOR291W	YPK9	CAGL0M11308g	CAGL0M11308g	6176.99	6193.43	6340.37	4437.78	4187.74	4724.93	-0.486981	1.62377e-12	Has domain(s) with predicted ATPase activity, ATPase-coupled cation transmembrane transporter activity, metal ion binding, nucleotide binding activity, role in cation transport and integral component of membrane localization
orf19.6605	orf19.6605	YOR292C	YOR292C	CAGL0M11330g	CAGL0M11330g	1547.7	1467.97	1448.78	1421.53	1430.6	1534.63	-0.0259049	0.805911	Has domain(s) with predicted integral component of membrane localization
orf19.5322	orf19.5322	YJL178C	ATG27	CAGL0M11352g	CAGL0M11352g	4327.64	4415.89	4234.9	3492.55	3317.75	3316.24	-0.358119	6.20822e-11	Protein of unknown function
orf19.4488	orf19.4488	YJL176C	SWI3	CAGL0M11374g	CAGL0M11374g	11610.7	11081.7	12130.7	11468.9	11637	12607.9	0.0365192	0.665676	Has domain(s) with predicted DNA binding, chromatin binding activity
#N/A	#N/A	#N/A	#N/A	CAGL0M11473g	CAGL0M11473g	295.739	337.533	306.773	246.902	232.496	205.983	-0.455576	0.0140266	Protein of unknown function
orf19.4704	ARO1	YDR127W	ARO1	CAGL0M11484g	CAGL0M11484g	15167.4	14703.6	17193.7	13808.1	14294.7	15544.4	-0.108674	0.299407	Has domain(s) with predicted 3-dehydroquinate dehydratase activity, 3-dehydroquinate synthase activity, 3-phosphoshikimate 1-carboxyvinyltransferase activity and catalytic activity, more
#N/A	#N/A	#N/A	#N/A	CAGL0M11652r	CAGL0M11652r	0.985795	0.998617	1.19833	0.921275	0.937483	0.976225	-0.162547	NA	U6 snRNA
#N/A	#N/A	#N/A	#N/A	CAGL0M11660g	CAGL0M11660g	13.8011	11.9834	23.9666	53.4339	33.7494	25.3818	1.18739	0.0917543	Has domain(s) with predicted hydrolase activity
#N/A	#N/A	#N/A	#N/A	CAGL0M12001g	CAGL0M12001g	507.684	633.123	464.953	1842.55	1834.65	2069.6	1.83827	1.96882e-29	Protein of unknown function
#N/A	#N/A	#N/A	#N/A	CAGL0M12056g	CAGL0M12056g	20910.7	6542.94	27876.8	121977	39343.3	55820.5	1.9725	0.00911077	Protein of unknown function
#N/A	#N/A	#N/A	#N/A	CAGL0M12100g	CAGL0M12100g	91.6789	29.9585	57.5199	40.5361	18.7497	41.0014	-0.837695	0.272044	Has domain(s) with predicted protein dimerization activity
#N/A	#N/A	#N/A	#N/A	CAGL0M12364g	CAGL0M12364g	1012.41	591.182	13912.6	1020.77	1449.35	676.524	-2.30184	NA	Protein of unknown function
#N/A	#N/A	#N/A	#N/A	CAGL0M12452g	CAGL0M12452g	635.838	1964.28	2672.28	1475.88	193.121	525.209	-1.26463	0.136917	Protein of unknown function
#N/A	#N/A	YER079W	YER079W	CAGL0M12793g	CAGL0M12793g	2856.83	3092.72	3648.92	1773.45	1653.72	1813.83	-0.872597	1.26302e-11	Protein of unknown function
#N/A	#N/A	#N/A	#N/A	CAGL0M12881g	CAGL0M12881g	12495	13544.2	11270.3	11094	10113.6	9584.58	-0.277055	0.0112063	Ortholog(s) have dihydroorotate dehydrogenase activity, role in 'de novo' UMP biosynthetic process and mitochondrion localization
#N/A	#N/A	#N/A	#N/A	CAGL0M12925g	CAGL0M12925g	1623.6	1745.58	1831.05	1139.62	1131.54	1236.88	-0.567555	6.43415e-09	Putative 2-deoxyglucose-6-phosphate phosphatase; gene is downregulated in azole-resistant strain
orf19.2726	orf19.2726	YKL051W	SFK1	CAGL0M13101g	CAGL0M13101g	172.514	179.751	156.981	131.742	138.747	110.313	-0.419949	0.0872444	Protein of unknown function
#N/A	#N/A	#N/A	#N/A	CAGL0M13123g	CAGL0M13123g	15.7727	13.9806	13.1816	34.0872	36.5618	35.1441	1.29796	0.010998	Protein of unknown function
#N/A	#N/A	#N/A	#N/A	CAGL0M13266g	CAGL0M13266g	0.985795	0.998617	2.39666	0.921275	0.937483	0.976225	-0.608406	NA	Protein of unknown function
orf19.5525	orf19.5525	YMR315W	YMR315W	CAGL0M14025g	CAGL0M14025g	62804	64538.6	61509.2	52955.8	48884.1	52548.2	-0.290713	4.11702e-08	Has domain(s) with predicted oxidoreductase activity and role in oxidation-reduction process
#N/A	#N/A	#N/A	#N/A	CAGL0M14091g	CAGL0M14091g	2479.27	2334.77	2802.9	1410.47	1610.6	1668.37	-0.699545	3.94931e-08	Putative quinone reductase/NADPH dehydrogenase; gene is upregulated in azole-resistant strain
orf19.1267	orf19.1267	YER048C	CAJ1	CAGL0J02750g	CAJ1	5040.37	4763.4	4123.46	5401.43	5731.77	5416.1	0.248525	0.0205375	Ortholog of S. cerevisiae : CAJ1, C. albicans SC5314 : C4_05810W_A, C. dubliniensis CD36 : Cd36_45380, C. parapsilosis CDC317 : CPAR2_500650 and C. auris B8441 : B9J08_005169
orf19.793	CAK1	YFL029C	CAK1	CAGL0K12496g	CAK1	773.849	837.84	899.947	978.394	1014.36	919.604	0.214672	0.0833893	Ortholog(s) have cyclin-dependent protein kinase activating kinase activity
orf19.7382	CAM1	YPL048W	CAM1	CAGL0L12760g	CAM1	5228.66	7030.27	5040.18	7975.47	8334.22	7013.2	0.430956	0.0128747	Ortholog(s) have DNA-binding transcription factor activity, calcium ion binding, core promoter binding, guanyl-nucleotide exchange factor activity, phospholipid binding activity
orf19.4597	orf19.4597	YIL034C	CAP2	CAGL0I05214g	CAP2	9563.2	9818.41	10240.9	7141.72	6600.82	6676.4	-0.536595	1.22183e-18	F-actin capping protein, beta subunit
orf19.3934	CAR1	YPL111W	CAR1	CAGL0J07062g	CAR1	487.969	572.208	506.894	433.92	435.93	488.112	-0.207214	0.200032	Ortholog(s) have arginase activity, manganese ion binding, ornithine carbamoyltransferase inhibitor activity, zinc ion binding activity
orf19.5641	CAR2	YLR438W	CAR2	CAGL0M00880g	CAR2	46674.4	45932.4	49178.3	31079.2	28779.8	29379.5	-0.66792	5.50235e-34	Putative ornithine aminotransferase; protein abundance increased in ace2 mutant cells
orf19.4591	CAT2	YML042W	CAT2	CAGL0J11836g	CAT2	1001.57	398.448	846.022	128.978	704.987	82.9791	-1.29238	0.162166	Ortholog(s) have carnitine O-acetyltransferase activity
orf19.1940	orf19.1940	YOR125C	CAT5	CAGL0K10274g	CAT5	6231.21	6265.33	6430.25	7571.03	7806.42	7565.74	0.277907	1.67278e-11	Ortholog(s) have 2-octoprenyl-3-methyl-6-methoxy-1,4-benzoquinone hydroxylase activity, role in ubiquinone biosynthetic process and mitochondrial inner membrane, mitochondrion localization
orf19.5097	CAT8	YMR280C	CAT8	CAGL0M03025g	CAT8	11303.1	11283.4	12660.4	6646.07	5790.83	7167.44	-0.846274	2.08947e-14	Ortholog(s) have DNA-binding transcription activator activity, RNA polymerase II-specific, DNA-binding transcription factor activity, RNA polymerase II cis-regulatory region sequence-specific DNA binding activity
orf19.3682	CWH8	YGR036C	CAX4	CAGL0K04103g	CAX4	2195.37	2345.75	2004.81	4035.18	3931.8	3733.08	0.837292	6.27064e-20	Ortholog(s) have dolichyldiphosphatase activity, role in lipid biosynthetic process, protein N-linked glycosylation and integral component of endoplasmic reticulum membrane localization
orf19.763	orf19.763	YPL178W	CBC2	CAGL0C01529g	CBC2	539.23	475.342	600.364	146.483	156.56	265.533	-1.50643	3.61633e-06	Ortholog(s) have RNA cap binding activity, role in mRNA splicing, via spliceosome and commitment complex, nuclear cap binding complex localization
orf19.2876	CBF1	YJR060W	CBF1	CAGL0H01815g	CBF1	9949.63	9735.52	10654.4	8999.93	9188.27	9499.64	-0.131768	0.0391183	Centromere binding factor; basic helix-loop-helix leucine zipper DNA-binding protein; binds in vitro to centromere DNA element I sequence GTCACATG; complements the methionine biosynthesis defect of a Saccharomyces cerevisiae cbf1 mutant
#N/A	#N/A	YGR140W	CBF2	CAGL0I10318g	CBF2	34.5028	63.9115	31.1566	2423.87	87.1859	111.29	4.33847	NA	Centromere binding factor 3a; inner kinetochore protein
orf19.4909	CBK1	YNL161W	CBK1	CAGL0J06072g	CBK1	4498.18	4003.46	3865.82	4190.88	4167.11	3942	-0.00814569	0.948843	Ortholog(s) have protein serine/threonine kinase activity
#N/A	#N/A	YHL038C	CBP2	CAGL0E04026g	CBP2	3184.12	3029.81	3209.13	3663.91	3419	3507.58	0.168774	0.0107906	Ortholog(s) have RNA binding activity, role in Group I intron splicing, mitochondrial mRNA processing and mitochondrion localization
orf19.5515	orf19.5515	YPL215W	CBP3	CAGL0E05830g	CBP3	54.2187	0	0	81.9934	44.0617	98.5987	2.0488	0.389852	Ortholog(s) have mRNA binding, ribosome binding activity and role in mitochondrial respiratory chain complex III assembly, positive regulation of mitochondrial translation
orf19.392	orf19.392	YGR174C	CBP4	CAGL0D05962g	CBP4	2892.32	3048.78	2800.5	3127.73	2816.2	2873.03	0.0121731	0.913085	Ortholog(s) have role in mitochondrial respiratory chain complex III assembly and integral component of mitochondrial membrane, mitochondrion localization
orf19.2201	orf19.2201	YBR120C	CBP6	CAGL0D01144g	CBP6	4690.41	4532.72	4394.28	4529.91	4654.6	4227.05	-0.0221208	0.801494	Ortholog(s) have ribosome binding activity, role in mitochondrial respiratory chain complex III assembly, positive regulation of mitochondrial translation and Cbp3p-Cbp6 complex, mitochondrial ribosome localization
orf19.1801	CBR1	YIL043C	CBR1	CAGL0L00847g	CBR1	6755.65	7696.34	6915.57	7985.61	8347.35	7878.14	0.180171	0.0268655	Ortholog(s) have cytochrome-b5 reductase activity, acting on NAD(P)H activity and plasma membrane localization
#N/A	#N/A	YDL069C	CBS1	CAGL0D00726g	CBS1	1361.38	1628.74	1387.67	865.998	932.795	865.912	-0.716488	7.16201e-09	Ortholog(s) have translation regulator activity and role in mitochondrial respiratory chain complex III assembly, positive regulation of mitochondrial translation
#N/A	#N/A	YDR197W	CBS2	CAGL0F05533g	CBS2	23.6591	10.9848	3.595	2.76382	1.87497	12.6909	-1.15061	0.449591	Ortholog(s) have translation regulator activity, role in positive regulation of mitochondrial translation and extrinsic component of mitochondrial inner membrane, mitochondrial ribosome localization
#N/A	#N/A	YKL208W	CBT1	CAGL0K00385g	CBT1	734.417	782.916	861.6	729.649	797.798	792.695	-0.035138	0.824055	Ortholog(s) have role in cytochrome complex assembly, mRNA processing, mRNA stabilization
orf19.6948	CCC1	YLR220W	CCC1	CAGL0C00693g	CCC1	35059.8	35934.2	36296.3	21673.9	20382.8	19061.8	-0.811797	3.87643e-36	Putative vacuolar iron transporter
orf19.4328	CCC2	YDR270W	CCC2	CAGL0M08602g	CCC2	9333.51	8681.98	9012.65	11628.3	11953.8	10304.1	0.326268	0.000120629	Ortholog(s) have ATPase-coupled cation transmembrane transporter activity, copper ion binding activity
orf19.3264	CCE1	YKL011C	CCE1	CAGL0L05346g	CCE1	0	1429.02	0	1605.78	1588.1	1625.41	1.75378	0.655528	Ortholog(s) have endodeoxyribonuclease activity, role in mitochondrial genome maintenance and mitochondrial inner membrane localization
orf19.3298	CCH1	YGR217W	CCH1	CAGL0B02211g	CCH1	3658.29	3747.81	3680.08	2928.73	2978.38	3539.79	-0.230981	0.0380718	Putative calcium transporter; subunit of a plasma membrane gated channel involved in Ca2+ uptake; N-glycosylated integral membrane protein; required for viability upon prolonged fluconazole stress
orf19.5704	orf19.5704	YGR150C	CCM1	CAGL0E02959g	CCM1	5379.48	5833.92	5319.39	4540.04	4827.1	4835.24	-0.21942	0.00232518	Ortholog(s) have rRNA binding activity, role in RNA splicing, mitochondrial RNA processing, mitochondrial genome maintenance, rRNA metabolic process and mitochondrion localization
orf19.238	CCP1	YKR066C	CCP1	CAGL0K08184g	CCP1	21802.8	21989.6	23840.8	13420.2	13302.9	13120.5	-0.763252	1.7207e-44	Cytochrome C peroxidase
orf19.4449	CCS1	YMR038C	CCS1	CAGL0F06017g	CCS1	8106.19	8137.73	7151.64	8168.94	7988.29	7697.53	0.0278167	0.781333	Putative copper chaperone for superoxide dismutase Sod1p
orf19.1402	CCT2	YIL142W	CCT2	CAGL0L08272g	CCT2	6477.66	6880.47	5843.07	5373.79	5752.39	5321.4	-0.223545	0.0184675	Ortholog(s) have unfolded protein binding activity, role in protein folding and chaperonin-containing T-complex localization
orf19.2720	orf19.2720	YDL143W	CCT4	CAGL0I03762g	CCT4	16469.7	0	0	0	12489.1	11723.5	0.555949	NA	Ortholog(s) have unfolded protein binding activity, role in protein folding and chaperonin-containing T-complex localization
orf19.2288	CCT5	YJR064W	CCT5	CAGL0F00539g	CCT5	4.92898	8.98756	0	27.6382	14.9997	363.156	4.85448	0.0031305	Ortholog(s) have unfolded protein binding activity, role in protein folding and chaperonin-containing T-complex localization
orf19.3206	CCT7	YJL111W	CCT7	CAGL0G04367g	CCT7	1095.22	1937.32	8334.4	7950.6	1274.98	2152.58	0.00147463	0.998885	Ortholog(s) have unfolded protein binding activity, role in protein folding and chaperonin-containing T-complex localization
orf19.6099	CCT8	YJL008C	CCT8	CAGL0D03014g	CCT8	8695.7	8599.09	7275.07	8095.24	7912.36	7831.28	-0.0437921	0.704377	Putative component of chaperonin-containing T-complex
#N/A	#N/A	YLR110C	CCW12	CAGL0M11726g	CCW12	255189	246249	252661	236154	236437	220345	-0.122029	0.0140629	Putative GPI-linked cell wall adhesin-like protein
orf19.7030	SSR1	YLR390W-A	CCW14	CAGL0H06413g	CCW14	10020.6	9683.59	10042	11740.7	11759.8	11616.1	0.239594	2.61839e-11	Putative GPI-linked cell wall protein
#N/A	#N/A	YLR307W	CDA1	CAGL0E03432g	CDA1	0.985795	0.998617	1.19833	0.921275	0.937483	0.976225	-0.162547	NA	Ortholog(s) have chitin deacetylase activity and role in ascospore wall assembly
orf19.7503	CDA2	YLR308W	CDA2	CAGL0D06490g	CDA2	54.2187	630.128	467.349	223.87	247.495	297.749	-0.582369	0.540653	Ortholog(s) have chitin deacetylase activity and role in ascospore wall assembly
orf19.3083	orf19.3083	YDR182W	CDC1	CAGL0F05753g	CDC1	2133.26	2376.71	2207.33	1919.94	2190.9	2014.93	-0.133083	0.215807	Ortholog(s) have role in DNA repair, GPI anchor biosynthetic process and endoplasmic reticulum localization
orf19.548	CDC10	YCR002C	CDC10	CAGL0G06754g	CDC10	6389.92	6231.37	6049.18	6520.78	6329.88	5731.42	-0.00688869	0.949037	Ortholog(s) have 1-phosphatidylinositol binding, GTPase activity, molecular adaptor activity, phosphatidylinositol-4-phosphate binding, phosphatidylinositol-5-phosphate binding, structural constituent of cytoskeleton activity
orf19.5691	CDC11	YJR076C	CDC11	CAGL0F00275g	CDC11	9509.97	9975.19	9432.07	8542.98	9003.59	8728.43	-0.138367	0.00802628	Ortholog(s) have GTP binding, phosphatidylinositol-4-phosphate binding, phosphatidylinositol-5-phosphate binding, structural constituent of cytoskeleton activity
orf19.3013	CDC12	YHR107C	CDC12	CAGL0I01188g	CDC12	0	0	101.858	10.134	0	6.83357	-2.58471	NA	Ortholog(s) have GTP binding, GTPase activity, molecular adaptor activity, phosphatidylinositol-4-phosphate binding, phosphatidylinositol-5-phosphate binding, structural constituent of cytoskeleton activity
orf19.2721	orf19.2721	YLR215C	CDC123	CAGL0J08932g	CDC123	278.98	193.732	233.675	446.818	361.868	385.609	0.757527	0.00157031	Ortholog(s) have ATP binding, magnesium ion binding activity and role in eukaryotic translation initiation factor 2 complex assembly, positive regulation of translational initiation
#N/A	#N/A	YDL220C	CDC13	CAGL0G05588g	CDC13	815.253	877.785	784.907	873.368	964.67	1070.92	0.230672	0.113058	Ortholog(s) have single-stranded telomeric DNA binding, telomerase inhibitor activity
orf19.4192	CDC14	YFR028C	CDC14	CAGL0I09064g	CDC14	647.667	0	0	5.52765	226.871	0	-1.47855	NA	Ortholog(s) have phosphoprotein phosphatase activity, protein serine/threonine phosphatase activity, protein tyrosine/serine/threonine phosphatase activity
orf19.3545	CDC15	YAR019C	CDC15	CAGL0C05005g	CDC15	2371.82	2206.94	2257.66	2569.43	2603.39	2722.69	0.207534	0.00331328	Ortholog(s) have protein serine/threonine kinase activity and role in exit from mitosis, meiotic spindle disassembly, mitotic cytokinesis, peptidyl-serine phosphorylation, peptidyl-threonine phosphorylation, regulation of exit from mitosis
orf19.1792	orf19.1792	YKL022C	CDC16	CAGL0L09823g	CDC16	4691.4	4439.85	4423.04	4704.95	4773.66	4623.4	0.056927	0.341332	Ortholog(s) have ubiquitin protein ligase activity
orf19.3575	CDC19	YAL038W	CDC19	CAGL0M12034g	CDC19	105489	122906	74217.5	307.706	186733	164727	0.217172	0.922596	Pyruvate kinase
orf19.122	CDC20	YGL116W	CDC20	CAGL0F07337g	CDC20	2028.77	1640.73	2045.55	2331.75	2296.83	2470.83	0.313217	0.0179549	Ortholog(s) have anaphase-promoting complex binding, ubiquitin ligase activator activity
orf19.3549	CDC21	YOR074C	CDC21	CAGL0K05467g	CDC21	860.599	0	740.569	1532.08	1508.41	1356.95	1.45757	0.540417	Putative thymidylate synthase
orf19.6437	CDC23	YHR166C	CDC23	CAGL0I02288g	CDC23	1509.25	1443	1302.59	1919.01	1969.65	2208.22	0.518201	6.62141e-06	Ortholog(s) have cyclin binding, ubiquitin protein ligase activity and role in anaphase-promoting complex-dependent catabolic process, positive regulation of mitotic metaphase/anaphase transition, protein ubiquitination
orf19.3174	CDC24	YAL041W	CDC24	CAGL0M11968g	CDC24	3363.53	3366.34	3267.85	3885.94	4280.55	4440.85	0.334364	3.1906e-05	Ortholog(s) have Rho guanyl-nucleotide exchange factor activity
orf19.6926	CSC25	YLR310C	CDC25	CAGL0E03476g	CDC25	10157.6	9095.41	10119.9	8909.65	8854.53	9442.05	-0.110495	0.167045	Ortholog(s) have Ras guanyl-nucleotide exchange factor activity
orf19.3231	CDC27	YBL084C	CDC27	CAGL0C01903g	CDC27	0.985795	0.998617	0	0.921275	0	0	-0.979327	NA	Ortholog(s) have DNA binding, ubiquitin protein ligase activity
orf19.3856	CDC28	YBR160W	CDC28	CAGL0H07535g	CDC28	2598.56	2763.17	2675.87	2164.07	2114.96	2025.67	-0.350189	2.28013e-07	Ortholog(s) have RNA polymerase II complex binding, cyclin-dependent protein kinase activity, cyclin-dependent protein serine/threonine kinase activity, histone binding, protein kinase activity, protein serine/threonine kinase activity
orf19.1055	CDC3	YLR314C	CDC3	CAGL0E03564g	CDC3	13032.2	12732.4	11874.3	11363.9	11078.2	10673.1	-0.184865	0.00379721	Ortholog(s) have GTP binding, phosphatidylinositol-4-phosphate binding, phosphatidylinositol-5-phosphate binding, structural constituent of cytoskeleton activity
orf19.485	orf19.485	YOR257W	CDC31	CAGL0K08954g	CDC31	102.523	1132.43	40.7433	327.052	484.679	397.324	-0.0776462	0.959273	Ortholog(s) have role in mitotic spindle pole body duplication, proteasome-mediated ubiquitin-dependent protein catabolic process, regulation of kinase activity, spindle pole body duplication
orf19.7626	EIF4E	YOL139C	CDC33	CAGL0E01463g	CDC33	8361.51	8058.84	7076.15	11055.3	11877	11214.9	0.53909	1.54588e-09	Translation initiation factor eIF4E; protein abundance decreased in ace2 mutant cells
orf19.6529	CDC34	YDR054C	CDC34	CAGL0E04598g	CDC34	88848.7	83158.9	94951	75796	70382.5	80047.5	-0.238839	0.00544055	Nuclear ubiquitin complex component
orf19.6075	orf19.6075	YDL165W	CDC36	CAGL0I03388g	CDC36	2803.6	2646.34	2619.55	2877.14	2551.83	2419.09	-0.0401699	0.7515	Ortholog(s) have ubiquitin-protein transferase activity
orf19.1084	CDC39	YCR093W	CDC39	CAGL0E00451g	CDC39	10332.1	9905.29	10945.6	8555.88	8678.28	9014.46	-0.24836	8.8072e-05	Ortholog(s) have ATPase activator activity
orf19.6347	orf19.6347	YDR364C	CDC40	CAGL0A02772g	CDC40	0.985795	0.998617	1.19833	0	0	0.976225	-1.64587	NA	Ortholog(s) have second spliceosomal transesterification activity and role in generation of catalytic spliceosome for second transesterification step, mRNA 3'-splice site recognition, mRNA branch site recognition
orf19.1803	CDC43	YGL155W	CDC43	CAGL0E05126g	CDC43	671.326	565.217	252.848	746.232	677.8	607.212	0.446779	0.325963	Ortholog(s) have CAAX-protein geranylgeranyltransferase activity, role in protein geranylgeranylation and CAAX-protein geranylgeranyltransferase complex localization
orf19.1988	CDC45	YLR103C	CDC45	CAGL0M11550g	CDC45	347.986	305.577	298.385	652.262	611.239	513.494	0.899869	5.33684e-07	Ortholog(s) have DNA replication origin binding, chromatin binding, single-stranded DNA binding activity
orf19.2340	CDC48	YDL126C	CDC48	CAGL0J09350g	CDC48	63745.5	60201.6	61594.2	35365	35456.5	35823.5	-0.798939	2.3621e-105	Putative microsomal protein of CDC48/PAS1/SEC18 family of ATPases
orf19.6010	CDC5	YMR001C	CDC5	CAGL0J11638g	CDC5	3158.49	3022.81	3299.01	4030.58	3993.68	3959.57	0.338633	2.36986e-08	Ortholog(s) have centromeric DNA binding, phosphoprotein binding, protein kinase activity, protein serine/threonine kinase activity, protein-containing complex binding activity
orf19.5735	CDC50	YCR094W	CDC50	CAGL0E00429g	CDC50	4344.4	4290.06	3997.63	4138.37	4174.61	4285.63	-0.00434205	0.959273	Ortholog(s) have aminophospholipid flippase activity and role in actin cortical patch localization, endocytosis, intracellular protein transport, phospholipid translocation, retrograde transport, endosome to Golgi
orf19.1674	CDC53	YDL132W	CDC53	CAGL0J09218g	CDC53	6958.73	7052.24	7066.56	7021.03	6782.69	7321.69	0.00326134	0.963243	Nuclear ubiquitin complex component
orf19.1468	CDC55	YGL190C	CDC55	CAGL0L06182g	CDC55	50523	53496.9	49739.2	23469.5	26464.2	26652.9	-1.00554	5.73778e-42	Ortholog(s) have protein phosphatase regulator activity, protein serine/threonine phosphatase activity
orf19.5242	CDC6	YJL194W	CDC6	CAGL0K00605g	CDC6	74.9204	68.9046	53.9249	268.091	209.059	216.722	1.80665	1.45118e-10	Ortholog(s) have ATP binding, ATPase activity, DNA replication origin binding, GTP binding, GTPase activity, chromatin binding, protein serine/threonine kinase activity
orf19.3561	CDC7	YDL017W	CDC7	CAGL0K01815g	CDC7	14529.6	15446.6	12068.4	9026.65	9072.96	9146.25	-0.626004	1.92315e-08	Ortholog(s) have ATP binding, protein kinase activity, protein serine/threonine kinase activity
orf19.1137	orf19.1137	YJR057W	CDC8	CAGL0H01881g	CDC8	2.95739	0	500.903	226.634	291.557	201.102	0.514047	NA	Ortholog(s) have nucleoside diphosphate kinase activity, thymidylate kinase activity, uridylate kinase activity
orf19.6155	orf19.6155	YDL164C	CDC9	CAGL0I03410g	CDC9	4352.29	4640.58	4808.91	0	4569.29	4586.3	-0.592096	0.841734	Ortholog(s) have DNA ligase (ATP) activity, DNA ligase activity
orf19.3123.2	orf19.3123.2	YLR245C	CDD1	CAGL0G08228g	CDD1	2330.42	2254.88	2246.87	1261.22	1341.54	1191.97	-0.848311	2.28198e-25	Ortholog(s) have cytidine deaminase activity, role in cytidine catabolic process, deoxycytidine catabolic process, pyrimidine-containing compound salvage and cytoplasm, nucleus localization
orf19.2084	CDH1	YGL003C	CDH1	CAGL0A00605g	CDH1	66.0483	0	0	24.8744	52.499	0	0.22769	0.958696	Ortholog(s) have anaphase-promoting complex binding, cyclin binding, ubiquitin ligase activator activity
#N/A	#N/A	#N/A	#N/A	CAGL0M01760g	CDR1	0	1839.45	1917.33	4303.27	4668.66	4975.82	1.89249	0.443268	Multidrug transporter of ATP-binding cassette (ABC) superfamily, involved in resistance to azoles; expression regulated by Pdr1p; increased abundance in azole resistant strains; expression increased by loss of the mitochondrial genome
orf19.1279	CDS1	YBR029C	CDS1	CAGL0I04752g	CDS1	14915.1	15133	15208	14861.1	14962.2	15093.4	-0.0107875	0.76777	Ortholog(s) have phosphatidate cytidylyltransferase activity
orf19.4799	CEF1	YMR213W	CEF1	CAGL0F03751g	CEF1	1271.68	1078.51	1134.82	1542.21	1500.91	1578.56	0.406903	0.00014977	Ortholog(s) have second spliceosomal transesterification activity and role in generation of catalytic spliceosome for second transesterification step, mRNA splicing, via spliceosome
orf19.1261	CGT1	YGL130W	CEG1	CAGL0I09570g	CEG1	24.6449	0	0	39.6148	32.8119	26.3581	1.99849	0.391001	Ortholog(s) have RNA polymerase II C-terminal domain binding, mRNA guanylyltransferase activity
orf19.5977	CEM1	YER061C	CEM1	CAGL0J02970g	CEM1	308.554	332.54	375.078	234.925	1990.28	192.316	1.25046	NA	Has domain(s) with predicted catalytic activity and role in metabolic process
#N/A	#N/A	YMR168C	CEP3	CAGL0F07755g	CEP3	884.258	654.094	812.469	693.72	702.175	721.43	-0.150777	0.4279	Centromere binding factor 3b; inner kinetochore protein
orf19.2609	CET1	YPL228W	CET1	CAGL0D03630g	CET1	525.429	550.238	587.183	780.32	841.86	836.625	0.565402	5.03643e-07	Ortholog(s) have ATPase activity, polynucleotide 5'-phosphatase activity
orf19.3744	CEX1	YOR112W	CEX1	CAGL0I02860g	CEX1	2755.3	2830.08	2792.11	2961.9	2983.07	2625.07	0.0329231	0.75328	Ortholog(s) have tRNA binding activity, role in tRNA export from nucleus and cytoplasm, nuclear pore localization
orf19.1387	orf19.1387	YIL003W	CFD1	CAGL0J02112g	CFD1	1055.79	1030.57	1138.42	669.767	904.671	752.669	-0.470399	0.00566048	Ortholog(s) have 4 iron, 4 sulfur cluster binding, ATPase activity, role in iron-sulfur cluster assembly, tRNA wobble uridine modification and Nbp35-Cfd1 ATPase complex, cytoplasm localization
orf19.2760	orf19.2760	YDR301W	CFT1	CAGL0H01463g	CFT1	1909.49	1774.54	1458.37	2308.71	2235.9	2479.61	0.449199	0.00180293	Ortholog(s) have RNA binding activity and role in mRNA polyadenylation, pre-mRNA cleavage required for polyadenylation, response to drug, termination of RNA polymerase II transcription
orf19.325	orf19.325	YLR115W	CFT2	CAGL0D02332g	CFT2	2758.25	2503.53	2926.33	3136.02	3010.26	3397.26	0.221286	0.0403022	Ortholog(s) have RNA binding activity, role in mRNA cleavage, mRNA polyadenylation, pre-mRNA cleavage required for polyadenylation, response to drug and mRNA cleavage and polyadenylation specificity factor complex localization
#N/A	#N/A	#N/A	#N/A	CaglfMp07	Cgai3	0	2.99585	0	8.29147	9.37483	17.572	3.52293	0.0613972	Putative endonuclease with similarity to S. cerevisiae AI5_alpha (I-SceIV) endonuclease; encoded by the first three exons and part of the third intron (a group I intron) of the mitochondrial COX1 gene
orf19.927	orf19.927	YML036W	CGI121	CAGL0E04246g	CGI121	192.23	157.782	128.221	244.138	176.247	158.148	0.273358	0.467305	Ortholog(s) have role in DNA recombination, positive regulation of transcription by RNA polymerase II, regulation of cell aging, telomere maintenance, telomere maintenance via recombination and EKC/KEOPS complex localization
orf19.7404	orf19.7404	YCL064C	CHA1	CAGL0B00286g	CHA1	7855.8	8232.6	9916.19	10351.4	9694.51	10012.2	0.209184	0.0838538	Ortholog(s) have L-serine ammonia-lyase activity, L-threonine ammonia-lyase activity, role in L-serine catabolic process, threonine catabolic process and mitochondrial nucleoid localization
#N/A	#N/A	YLR098C	CHA4	CAGL0M11440g	CHA4	861.585	696.036	772.924	1010.64	995.607	1080.68	0.40529	0.00308847	Ortholog(s) have DNA-binding transcription factor activity and role in cellular amino acid catabolic process, positive regulation of transcription, DNA-templated
orf19.3035	orf19.3035	YER164W	CHD1	CAGL0L11770g	CHD1	1721.2	1494.93	1908.94	1939.28	1746.53	1814.8	0.102605	0.5046	Ortholog(s) have DNA binding, DNA-dependent ATPase activity, chromatin DNA binding, methylated histone binding, nucleosome-dependent ATPase activity, rDNA binding, transcription regulatory region DNA binding activity
#N/A	#N/A	YBR274W	CHK1	CAGL0I09504g	CHK1	1499.39	1290.21	1617.75	1281.49	1280.6	1356.95	-0.16887	0.228422	Ortholog(s) have protein serine/threonine kinase activity
orf19.2000	orf19.2000	YPL008W	CHL1	CAGL0L08844g	CHL1	2887.39	3020.82	2732.2	2826.47	2543.39	3234.23	-0.00632405	0.971338	Ortholog(s) have DNA helicase activity and role in DNA-dependent DNA replication maintenance of fidelity, establishment of sister chromatid cohesion, interstrand cross-link repair, mitotic sister chromatid cohesion
orf19.6851	CHL4	YDR254W	CHL4	CAGL0B02673g	CHL4	4685.48	5246.74	4974.27	5839.04	5706.46	5594.75	0.201507	0.00439634	Ortholog(s) have structural molecule activity
orf19.746	orf19.746	YJL049W	YJL049W	CAGL0J04906g	CHM7	1.97159	3.99447	5.99166	0.921275	47.8116	0.976225	2.06136	0.313942	Has domain(s) with predicted role in protein transport, vacuolar transport
orf19.677	CHO1	YER026C	CHO1	CAGL0C03069g	CHO1	9604.6	9664.62	9935.37	7229.24	7105.18	6987.82	-0.453581	1.19206e-30	Ortholog(s) have CDP-diacylglycerol-serine O-phosphatidyltransferase activity
orf19.169	CHO2	YGR157W	CHO2	CAGL0E03201g	CHO2	12572.8	11564	10272.1	12948.5	15356.9	14706.8	0.321852	0.00706929	Ortholog(s) have phosphatidylethanolamine N-methyltransferase activity and role in phosphatidylcholine biosynthetic process
orf19.7298	CHS2	YNL192W	CHS1	CAGL0J11506g	CHS1	4840.25	5130.9	5064.15	5093.73	5123.34	5006.08	0.0180914	0.773599	Ortholog(s) have chitin synthase activity, role in ascospore wall chitin biosynthetic process, cell wall chitin biosynthetic process, septum digestion after cytokinesis and cell septum, chitosome, plasma membrane localization
orf19.5188	CHS1	YBR038W	CHS2	CAGL0I04818g	CHS2	5888.15	5853.9	6075.54	5799.42	6157.39	6107.26	0.0199784	0.758813	Ortholog(s) have chitin synthase activity
orf19.4937	CHS3	YBR023C	CHS3	CAGL0I04840g	CHS3	21310.9	19181.4	22527.4	17255.5	17489.7	18863.6	-0.233287	0.0096198	Class IV chitin synthase with a calcineurin pathway- and Tor1p-dependent role in cell wall integrity; mutants have significantly thickened cell wall chitin-glucan layer; mutants delayed in cell wall formation during protoplast regeneration
orf19.4937	CHS3	YBR023C	CHS3	CAGL0B04389g	CHS3	8561.63	8407.36	8723.85	9792.23	9591.39	9661.7	0.177173	2.16784e-06	Putative class IV chitin synthase; mutants display a significantly thickened cell wall mannoprotein layer; mutants are delayed in cell wall formation during protoplast regeneration
orf19.807	CHS5	YLR330W	CHS5	CAGL0G00814g	CHS5	979.88	943.693	2535.67	2510.47	756.549	728.264	-0.15828	0.84851	Ortholog(s) have small GTPase binding activity
orf19.5155	CHS6	YJL099W	CHS6	CAGL0L03608g	CHS6	3975.71	3595.02	4013.21	3923.71	3973.05	3633.51	-0.00643752	0.956479	Ortholog(s) have role in Golgi to plasma membrane transport, fungal-type cell wall chitin biosynthetic process and exomer complex, trans-Golgi network transport vesicle localization
orf19.2444	CHS7	YHR142W	CHS7	CAGL0G05918g	CHS7	748.219	947.688	1095.28	598.828	563.427	636.499	-0.633198	0.00181872	Ortholog(s) have unfolded protein binding activity
orf19.6147	orf19.6147	YER030W	CHZ1	CAGL0C02475g	CHZ1	0	0	13.1816	0	10.3123	52.7161	2.2642	0.528458	Ortholog(s) have histone binding activity, role in chromatin remodeling and nucleus localization
orf19.4293	orf19.4293	YDR267C	CIA1	CAGL0M08646g	CIA1	1675.85	1970.27	1774.73	1204.11	1432.47	1377.45	-0.433623	0.000864894	Ortholog(s) have role in protein maturation by iron-sulfur cluster transfer, tRNA wobble uridine modification and CIA complex, cytosol, nucleus localization
orf19.6455	orf19.6455	YHR122W	CIA2	CAGL0L13046g	CIA2	2239.73	2244.89	0	1879.4	1840.28	1752.32	0.287084	0.920442	Ortholog(s) have role in iron-sulfur cluster assembly and CIA complex localization
orf19.124	CIC1	YHR052W	CIC1	CAGL0J00473g	CIC1	2851.91	2840.07	1555.43	4981.33	5398.96	4972.89	1.08267	3.11531e-05	Ortholog(s) have large ribosomal subunit rRNA binding, proteasome binding, protein binding, bridging, rRNA binding activity
#N/A	#N/A	YMR198W	CIK1	CAGL0L10626g	CIK1	0	114.841	167.766	397.069	320.619	0	1.34474	0.71393	Ortholog(s) have ATP-dependent microtubule motor activity, minus-end-directed, microtubule motor activity
orf19.2510	orf19.2510	YOR349W	CIN1	CAGL0D02200g	CIN1	1405.74	1348.13	1167.18	1217.92	1303.1	1303.26	-0.0369959	0.805361	Ortholog(s) have role in protein folding, tubulin complex assembly
#N/A	#N/A	YDR387C	YDR387C	CAGL0M01672g	CIN10	9208.31	10784.1	11995.3	8462.83	7796.11	7541.34	-0.426405	0.00081799	Has domain(s) with predicted transmembrane transporter activity, role in transmembrane transport and integral component of membrane, membrane localization
#N/A	#N/A	YPL241C	CIN2	CAGL0H00913g	CIN2	243.491	261.638	312.765	356.533	371.243	338.75	0.385394	0.0460342	Ortholog(s) have GTPase activator activity and role in protein folding, tubulin complex assembly
orf19.2925	orf19.2925	YMR138W	CIN4	CAGL0I00858g	CIN4	2725.72	2916.96	3119.26	2036.02	2133.71	2410.3	-0.413002	0.000276456	Ortholog(s) have role in protein folding, tubulin complex assembly
#N/A	#N/A	YEL061C	CIN8	CAGL0B03641g	CIN8	599.363	579.198	0	1024.46	1036.86	930.342	1.34383	0.561167	Ortholog(s) have ATP-dependent microtubule motor activity, minus-end-directed, ATP-dependent microtubule motor activity, plus-end-directed, microtubule motor activity
orf19.4390	orf19.4390	YPL014W	YPL014W	CAGL0L08712g	CIP1	15216.7	15760.2	16177.5	15077.6	14554.4	15505.4	-0.0629813	0.266485	Ortholog(s) have cyclin-dependent protein serine/threonine kinase inhibitor activity and role in negative regulation of cyclin-dependent protein serine/threonine kinase activity
orf19.6612	orf19.6612	YGR207C	CIR1	CAGL0K00847g	CIR1	16638.3	18902.8	14514.2	14577.3	12640.1	11913.8	-0.355244	0.013017	Protein of unknown function
orf19.3175	orf19.3175	YOR356W	CIR2	CAGL0G06402g	CIR2	42855.5	42091.7	45105.2	45997.4	49304.1	49254.5	0.152571	0.00826649	Ortholog(s) have mitochondrion localization
#N/A	#N/A	YJL158C	CIS3	CAGL0I06160g	CIS3	111316	103440	123000	92514.4	89879.3	98009.1	-0.268468	0.00258231	Pir protein family member, putative cell wall component
orf19.4393	CIT1	YNR001C	CIT1	CAGL0H03993g	CIT1	163631	161167	163754	84968.2	89134.9	83215.4	-0.924951	1.81715e-113	Ortholog(s) have citrate (Si)-synthase activity, role in acetyl-CoA catabolic process, citrate metabolic process, tricarboxylic acid cycle and mitochondrion localization
#N/A	#N/A	YCR005C	CIT2	CAGL0B03663g	CIT2	5586.5	5208.79	7536.31	8279.49	8515.16	8516.59	0.465656	0.0054478	Ortholog(s) have citrate (Si)-synthase activity, role in citrate metabolic process and cytoplasm, peroxisome localization
#N/A	#N/A	YPR001W	CIT3	CAGL0L09086g	CIT3	2036.65	2268.86	2462.57	2633	2493.7	2628.97	0.197062	0.0769871	Ortholog(s) have 2-methylcitrate synthase activity, citrate (Si)-synthase activity, role in propionate catabolic process, 2-methylcitrate cycle, tricarboxylic acid cycle and mitochondrion localization
orf19.7652	CKA1	YIL035C	CKA1	CAGL0I05192g	CKA1	6976.47	6860.5	7284.66	6486.69	6691.75	7074.7	-0.0604584	0.390988	Ortholog(s) have protein serine/threonine kinase activity
orf19.3530	CKA2	YOR061W	CKA2	CAGL0G02035g	CKA2	7538.38	6077.59	5816.7	6864.42	9302.64	4636.09	0.0983029	0.774201	Catalytic subunit of casein kinase 2 (CK2), involved in regulation of sphingolipid biosynthesis
orf19.2102	CKB1	YGL019W	CKB1	CAGL0A00275g	CKB1	4155.13	3040.79	3458.39	3216.17	3174.32	3356.26	-0.128532	0.432674	Ortholog(s) have protein kinase regulator activity, protein serine/threonine kinase inhibitor activity
orf19.4297	CKB2	YOR039W	CKB2	CAGL0I00946g	CKB2	5176.41	5910.82	5497.95	5720.19	5733.64	6116.05	0.083165	0.355147	Ortholog(s) have protein kinase regulator activity, protein serine/threonine kinase activator activity, protein serine/threonine kinase inhibitor activity
orf19.6966	orf19.6966	YLR133W	CKI1	CAGL0M04367g	CKI1	4303	4750.42	4010.82	5406.96	4835.54	5261.85	0.246795	0.0178595	Ortholog(s) have choline kinase activity, ethanolamine kinase activity and role in phosphatidylcholine biosynthetic process, phosphatidylethanolamine biosynthetic process
orf19.1282	CKS1	YBR135W	CKS1	CAGL0C00495g	CKS1	284.895	55.9226	40.7433	24.8744	50.6241	33.1916	-1.81276	0.0633349	Ortholog(s) have cyclin-dependent protein serine/threonine kinase activator activity, histone binding, protein kinase activator activity, protein-containing complex binding, ubiquitin binding, zinc ion binding activity
#N/A	#N/A	YGR108W	CLB1	CAGL0M11044g	CLB1	65.0625	67.906	67.1066	62.6467	38.4368	55.6448	-0.352085	0.411137	Ortholog(s) have cyclin-dependent protein serine/threonine kinase regulator activity
orf19.1446	CLB2	YPR119W	CLB2	CAGL0D04620g	CLB2	1433.35	1263.25	2420.63	874.29	821.235	767.313	-1.05458	0.000398504	Ortholog(s) have cyclin-dependent protein serine/threonine kinase activator activity, cyclin-dependent protein serine/threonine kinase regulator activity
#N/A	#N/A	YDL155W	CLB3	CAGL0I03564g	CLB3	1743.87	1784.53	1620.14	1900.59	1897.47	2008.09	0.172603	0.0429122	Ortholog(s) have cyclin-dependent protein serine/threonine kinase regulator activity
orf19.7186	CLB4	YLR210W	CLB4	CAGL0J08822g	CLB4	2724.74	2650.33	2655.5	3061.4	3249.32	2943.32	0.20456	0.0043731	Ortholog(s) have cyclin-dependent protein serine/threonine kinase regulator activity
#N/A	#N/A	YPR120C	CLB5	CAGL0D04642g	CLB5	485.011	548.241	234.873	641.207	687.175	516.423	0.539776	0.197319	Ortholog(s) have cyclin-dependent protein serine/threonine kinase regulator activity
#N/A	#N/A	YGR109C	CLB6	CAGL0M11066g	CLB6	161.67	140.805	86.2799	311.391	247.495	277.248	1.10161	0.00134607	Ortholog(s) have cyclin-dependent protein serine/threonine kinase regulator activity
orf19.4594	CLC1	YGR167W	CLC1	CAGL0I08833g	CLC1	14536.5	15950.9	16118.8	10192.1	10870.1	10443.7	-0.564822	2.05756e-17	Ortholog(s) have role in clathrin-dependent endocytosis, endocytosis, exocytosis, positive regulation of endocytosis, protein trimerization
orf19.4210	orf19.4210	YGR110W	CLD1	CAGL0L04686g	CLD1	2699.11	3113.69	3174.38	1123.03	1013.42	1021.13	-1.50867	1.21594e-42	Ortholog(s) have phospholipase A2 activity, role in cardiolipin acyl-chain remodeling, cardiolipin metabolic process and mitochondrial inner membrane, mitochondrion localization
orf19.332	orf19.332	YLR117C	CLF1	CAGL0D02376g	CLF1	1634.45	1764.56	1765.14	1971.53	1755.91	2012.98	0.152805	0.156131	Ortholog(s) have DNA replication origin binding, chromatin binding activity and role in DNA replication initiation, cis assembly of pre-catalytic spliceosome
orf19.6146	CLG1	YGL215W	CLG1	CAGL0I07051g	CLG1	20337	17936.2	18406.4	17013.2	16495.9	18202.7	-0.132386	0.122077	Ortholog(s) have cyclin-dependent protein serine/threonine kinase regulator activity, role in positive regulation of macroautophagy and cyclin-dependent protein kinase holoenzyme complex localization
#N/A	#N/A	YMR199W	CLN1	CAGL0L10648g	CLN1	471.21	71.9005	33.5533	314.155	289.682	809.29	1.29236	0.243539	Ortholog(s) have cyclin-dependent protein serine/threonine kinase regulator activity and role in regulation of cyclin-dependent protein serine/threonine kinase activity, traversing start control point of mitotic cell cycle
orf19.6028	HGC1	YPL256C	CLN2	CAGL0I05852g	CLN2	3122.01	2700.26	2236.09	3716.42	3487.44	3475.36	0.405847	0.00945151	Ortholog(s) have cyclin-dependent protein serine/threonine kinase regulator activity
orf19.1960	CLN3	YAL040C	CLN3	CAGL0M11990g	CLN3	4455.79	4591.64	3847.84	12918.1	13365.7	12287.7	1.58032	6.32317e-65	Ortholog(s) have cyclin-dependent protein serine/threonine kinase regulator activity
orf19.6931	orf19.6931	YOR250C	CLP1	CAGL0K09086g	CLP1	5359.77	5685.13	5080.93	6288.62	5252.72	4967.03	0.033781	0.831341	Ortholog(s) have RNA binding activity, role in gene looping, mRNA 3'-end processing, mRNA polyadenylation, pre-mRNA cleavage required for polyadenylation, response to drug and mRNA cleavage factor complex localization
orf19.51	orf19.51	YMR012W	CLU1	CAGL0M07722g	CLU1	0	1281.23	0	0	0	0	-24.2043	NA	Ortholog(s) have RNA binding activity and cytoplasmic stress granule localization
orf19.1483	orf19.1483	YKL137W	CMC1	CAGL0D02046g	CMC1	12742.4	12681.4	12447.1	11698.3	11837.6	10870.3	-0.138427	0.014679	Ortholog(s) have copper ion binding activity, role in mitochondrial respiratory chain complex IV assembly and extrinsic component of mitochondrial inner membrane, mitochondrial intermembrane space localization
orf19.1336.2	orf19.1336.2	YBL059C-A	CMC2	CAGL0A04389g	CMC2	3509.43	3597.02	3138.43	2900.17	2744.95	2529.4	-0.325936	0.00180518	Ortholog(s) have role in mitochondrial respiratory chain complex assembly and mitochondrial intermembrane space localization
orf19.1754	CMK2	YOL016C	CMK2	CAGL0F04741g	CMK2	0	23331.7	23250	17127.4	17345.3	17465.6	0.157074	0.962832	Ortholog(s) have calmodulin binding, calmodulin-dependent protein kinase activity, protein kinase activity
orf19.6907	orf19.6907	YDL156W	CMR1	CAGL0I03542g	CMR1	1163.24	1160.39	931.104	1462.98	1575.91	1555.13	0.496155	0.00033409	Ortholog(s) have DNA binding activity, role in regulation of DNA damage checkpoint and cytoplasm, nuclear chromatin, nuclear periphery localization
orf19.5049	orf19.5049	YLR003C	CMS1	CAGL0J01155g	CMS1	1716.27	2409.66	2240.88	709.381	1132.48	1323.76	-1.00815	0.000586862	Ortholog of S. cerevisiae : CMS1, C. albicans SC5314 : C1_07790C_A, C. dubliniensis CD36 : Cd36_07310, C. parapsilosis CDC317 : CPAR2_208310 and C. auris B8441 : B9J08_001597
orf19.4009	CNB1	YKL190W	CNB1	CAGL0L00605g	CNB1	8144.64	8646.03	9011.45	6449.84	6273.64	6881.41	-0.396162	5.53039e-08	Regulatory subunit of calcineurin, calcium/calmodulin-dependent Ser/Thr-specific protein phosphatase; regulates stress-responding transcription factor Crz1p; involved in thermotolerance, response to ER stress, cell wall integrity, virulence
orf19.5300	orf19.5300	YAL058W	CNE1	CAGL0D00242g	CNE1	2795.72	2916.96	3131.24	2819.1	2790.89	2851.55	-0.0631938	0.45073	Ortholog(s) have unfolded protein binding activity, role in protein folding, ubiquitin-dependent ERAD pathway and integral component of endoplasmic reticulum membrane localization
orf19.3007	orf19.3007	YDR357C	CNL1	CAGL0A02618g	CNL1	10961.1	12024.4	11796.4	6916.01	7233.62	5713.84	-0.808147	2.49475e-12	Ortholog(s) have role in endosome organization, regulation of protein localization and BLOC-1 complex localization
#N/A	#N/A	YNL225C	CNM67	CAGL0J07348g	CNM67	5.91477	4.99309	5.99166	3.6851	3.74993	17.572	0.562978	0.691618	Ortholog(s) have structural constituent of cytoskeleton activity, role in mitotic spindle organization, spindle pole body organization and outer plaque of mitotic spindle pole body, outer plaque of spindle pole body localization
#N/A	#N/A	YFR046C	CNN1	CAGL0C01991g	CNN1	433.75	423.414	337.93	432.078	361.868	464.683	0.0732593	0.778021	Ortholog(s) have centromeric DNA binding, protein-containing complex binding activity, role in chromosome segregation, negative regulation of NMS complex assembly and kinetochore localization
orf19.6052	CNS1	YBR155W	CNS1	CAGL0H07425g	CNS1	2187.48	746.966	2032.37	2028.65	2576.2	2424.94	0.501261	0.273806	Ortholog(s) have Hsp70 protein binding, Hsp90 protein binding, ribosome binding activity, role in cellular response to drug, protein folding, protein refolding and cytoplasm localization
orf19.5296	orf19.5296	YIL157C	COA1	CAGL0H06743g	COA1	12767	12520.7	12115.1	9754.46	9241.71	8886.58	-0.423818	6.58602e-13	Ortholog(s) have role in mitochondrial respiratory chain complex IV assembly and integral component of mitochondrial inner membrane, integral component of mitochondrial membrane localization
orf19.7603	orf19.7603	YMR244C-A	COA6	CAGL0K07315g	COA6	10462.2	11967.4	12249.3	6886.53	6283.95	6604.16	-0.810305	1.97429e-19	Ortholog(s) have copper ion binding activity, role in cellular copper ion homeostasis, mitochondrial respiratory chain complex IV assembly and mitochondrial intermembrane space localization
orf19.953.1	COF1	YLL050C	COF1	CAGL0E04048g	COF1	13261.9	13838.8	13865.9	11242.3	11410.1	9385.43	-0.354616	0.000468993	Cofilin, actin binding and severing protein; protein abundance decreased in ace2 mutant cells
#N/A	#N/A	YGL223C	COG1	CAGL0I06919g	COG1	1586.14	1787.53	1727.99	1513.65	1674.34	1680.08	-0.0675523	0.567071	Ortholog(s) have protein binding, bridging activity and role in Golgi organization, cytoplasm to vacuole transport by the Cvt pathway, intra-Golgi vesicle-mediated transport, retrograde transport, vesicle recycling within Golgi
orf19.2822	orf19.2822	YGR120C	COG2	CAGL0L04884g	COG2	989.738	1102.47	1048.54	1219.77	1246.85	1244.69	0.240869	0.00855668	Ortholog(s) have role in autophagy of peroxisome, cytoplasm to vacuole transport by the Cvt pathway, endoplasmic reticulum to Golgi vesicle-mediated transport and intra-Golgi vesicle-mediated transport, more
orf19.4440	SEC34	YER157W	COG3	CAGL0I08569g	COG3	6626.51	6809.57	6297.23	11890.9	12441.3	11993.9	0.880067	2.13568e-61	Ortholog(s) have cargo adaptor activity
orf19.6880	COG4	YPR105C	COG4	CAGL0G01760g	COG4	0	0	1773.53	2713.15	0	3007.75	1.68969	0.722999	Ortholog(s) have role in autophagy of peroxisome, cytoplasm to vacuole transport by the Cvt pathway, establishment of cell polarity and filamentous growth of a population of unicellular organisms, more
orf19.4731	orf19.4731	YNL051W	COG5	CAGL0G01298g	COG5	945.378	854.816	905.939	1635.26	1411.85	1685.94	0.806485	3.16286e-11	Ortholog(s) have role in cytoplasm to vacuole transport by the Cvt pathway, intra-Golgi vesicle-mediated transport and Golgi transport complex localization
orf19.5209	orf19.5209	YNL041C	COG6	CAGL0G01496g	COG6	2593.63	2689.28	2594.39	2969.27	3013.07	3223.49	0.224587	0.00111404	Ortholog(s) have role in cytoplasm to vacuole transport by the Cvt pathway, intra-Golgi vesicle-mediated transport and Golgi transport complex localization
orf19.5397	orf19.5397	YGL005C	COG7	CAGL0A00539g	COG7	0.985795	0.998617	1.19833	2.76382	2.81245	1.95245	1.24925	NA	Ortholog(s) have role in cytoplasm to vacuole transport by the Cvt pathway, intra-Golgi vesicle-mediated transport and Golgi transport complex localization
orf19.36	orf19.36	YML071C	COG8	CAGL0L11418g	COG8	147.869	86.8797	135.411	175.963	203.434	196.221	0.637824	0.0573091	Ortholog(s) have role in cytoplasm to vacuole transport by the Cvt pathway, intra-Golgi vesicle-mediated transport and Golgi transport complex localization
orf19.6121	MNL1	YER130C	COM2	CAGL0K02145g	COM2	8675	7908.05	9121.7	8489.55	8789.84	8757.71	0.018709	0.850031	Ortholog(s) have role in cellular response to acetate, cellular response to drug, regulation of transcription from RNA polymerase II promoter in response to stress
orf19.1672	orf19.1672	YDL145C	COP1	CAGL0I03718g	COP1	27073.9	26088.9	26579	20065.4	20274.9	21937.7	-0.356644	1.54035e-10	Ortholog(s) have ubiquitin binding activity and role in endoplasmic reticulum to Golgi vesicle-mediated transport, hyphal growth, nuclear division, retrograde vesicle-mediated transport, Golgi to endoplasmic reticulum
orf19.7478	orf19.7478	YBR003W	COQ1	CAGL0C04257g	COQ1	9.85795	0	254.046	69.0956	9.37483	31.2392	-1.26535	0.578245	Ortholog(s) have di-trans,poly-cis-decaprenylcistransferase activity, trans-hexaprenyltranstransferase activity and role in farnesyl diphosphate biosynthetic process, mevalonate pathway, ubiquinone biosynthetic process
orf19.6662	orf19.6662	YOL008W	COQ10	CAGL0E02387g	COQ10	2800.64	3008.83	2669.88	2744.48	2552.77	2639.71	-0.0957497	0.296913	Ortholog(s) have ubiquinone binding activity, role in cellular respiration, ubiquinone biosynthetic process and mitochondrial inner membrane, mitochondrion localization
orf19.7092	orf19.7092	YLR290C	YLR290C	CAGL0I00638g	COQ11	3331.99	3804.73	3491.94	2080.24	2188.08	2014.93	-0.758373	6.09453e-18	Ortholog(s) have role in ubiquinone-6 biosynthetic process and mitochondrion localization
orf19.7643	orf19.7643	YNR041C	COQ2	CAGL0C03652g	COQ2	223.775	155.784	177.353	149.246	146.247	119.099	-0.425898	0.15685	Ortholog(s) have 4-hydroxybenzoate octaprenyltransferase activity, role in ubiquinone biosynthetic process and integral component of mitochondrial membrane, mitochondrial inner membrane, mitochondrion localization
orf19.3400	COQ3	YOL096C	COQ3	CAGL0I07601g	COQ3	2096.79	2007.22	1930.51	1946.65	1709.03	1997.36	-0.0945644	0.420339	Ortholog(s) have 3-demethylubiquinone-6 3-O-methyltransferase activity, hexaprenyldihydroxybenzoate methyltransferase activity and role in ubiquinone biosynthetic process
orf19.3008	COQ4	YDR204W	COQ4	CAGL0F05423g	COQ4	8011.56	7668.38	7865.85	6851.52	6543.63	6508.49	-0.242373	7.41721e-07	Ortholog(s) have role in ubiquinone biosynthetic process and mitochondrial inner membrane, mitochondrion localization
orf19.3577	COQ5	YML110C	COQ5	CAGL0J06710g	COQ5	12153.9	13696	12604.1	12492.5	12159.2	11812.3	-0.0766731	0.32241	Ortholog(s) have 2-hexaprenyl-6-methoxy-1,4-benzoquinone methyltransferase activity, role in aerobic respiration, cellular response to drug, ubiquinone biosynthetic process and mitochondrial matrix, mitochondrion localization
orf19.6602	orf19.6602	YLR201C	COQ9	CAGL0A03949g	COQ9	3971.77	4413.89	0	5182.17	5312.72	4721.02	0.859597	0.758813	Ortholog(s) have role in ubiquinone biosynthetic process, ubiquinone-6 biosynthetic process and mitochondrial inner membrane, mitochondrion localization
orf19.4016	orf19.4016	YBL045C	COR1	CAGL0F04565g	COR1	54744.2	56020.4	59932.2	21614	21636.2	20843.4	-1.41312	4.89009e-155	Ortholog(s) have ubiquinol-cytochrome-c reductase activity, role in aerobic respiration and mitochondrial respiratory chain complex III, mitochondrion localization
orf19.4883	orf19.4883	YBR203W	COS111	CAGL0M05445g	COS111	41195.4	39684.1	47138.8	29120.6	25854.8	32457.5	-0.550083	5.37512e-06	Ortholog(s) have role in signal transduction
#N/A	#N/A	#N/A	#N/A	CaglfMp04	COX1	3.94318	0	10.785	0	14.0622	0	-0.0632449	0.988743	Subunit I of cytochrome c oxidase, which is the terminal member of the mitochondrial inner membrane electron transport chain; one of 3 mitochondrially-encoded subunits; gene contains three Group I introns encoding putative endonucleases
orf19.3167	orf19.3167	YPL172C	COX10	CAGL0F03685g	COX10	0	111.845	0	354.691	0	0	1.66486	NA	Ortholog(s) have role in heme a biosynthetic process
orf19.1416	COX11	YPL132W	COX11	CAGL0M02673g	COX11	8257.02	8248.58	7766.39	6458.13	5670.83	5515.67	-0.460093	2.60973e-07	Ortholog(s) have copper ion binding activity and role in aerobic respiration, cellular protein-containing complex assembly
orf19.1082.1	orf19.1082.1	YLR038C	COX12	CAGL0A03542g	COX12	35041.1	38925.1	41304.1	13053.5	12640.1	12294.6	-1.60134	1.89952e-89	Cytochrome c oxidase
orf19.1467	COX13	YGL191W	COX13	CAGL0L06204g	COX13	5978.85	2543.48	9345.79	3220.78	9.37483	1.95245	-2.46679	0.324912	Ortholog(s) have cytochrome-c oxidase activity, enzyme regulator activity, role in aerobic respiration, mitochondrial respirasome assembly and mitochondrial respiratory chain complex IV, mitochondrion, plasma membrane localization
orf19.3656	COX15	YER141W	COX15	CAGL0I06831g	COX15	0	0	0	1249.25	32.8119	4372.51	13.2434	7.70784e-07	Ortholog(s) have 2 iron, 2 sulfur cluster binding, electron transfer activity, iron-sulfur cluster binding, oxidoreductase activity, acting on NAD(P)H, oxidoreductase activity, acting on NAD(P)H, heme protein as acceptor activity
orf19.7665	orf19.7665	YJL003W	COX16	CAGL0D03102g	COX16	3776.58	4002.46	4624.36	2100.51	2155.27	2390.77	-0.899844	3.83093e-14	Ortholog(s) have role in mitochondrial respiratory chain complex IV assembly and mitochondrial inner membrane localization
orf19.2006.1	COX17	YLL009C	COX17	CAGL0D05632g	COX17	1801.05	2068.14	1876.59	1392.05	1300.29	1262.26	-0.538957	1.56036e-07	Ortholog(s) have copper chaperone activity, role in mitochondrial respiratory chain complex IV assembly, protein maturation by copper ion transfer and cytosol, mitochondrial intermembrane space localization
orf19.3946	orf19.3946	YGR062C	COX18	CAGL0K04521g	COX18	2155.93	2397.68	2180.96	1478.65	1516.85	1603.94	-0.550478	5.92196e-10	Ortholog(s) have membrane insertase activity, role in protein insertion into mitochondrial inner membrane from matrix and integral component of mitochondrial inner membrane localization
orf19.4967	COX19	YLL018C-A	COX19	CAGL0D06578g	COX19	42.3892	88.8769	46.7349	62.6467	54.374	49.7875	-0.0952657	0.88311	Ortholog(s) have copper ion binding activity, role in metal ion transport, mitochondrial respiratory chain complex IV assembly and cytosol, mitochondrial intermembrane space localization
#N/A	#N/A	#N/A	#N/A	CaglfMp11	COX2	0	5.9917	0	3.6851	4.68741	2.92867	0.903836	NA	Subunit II of cytochrome c oxidase, which is the terminal member of the mitochondrial inner membrane electron transport chain; genomic sequence has a frameshift causing truncation of 25 codons relative to other yeast COX2 genes
orf19.6461	orf19.6461	YDR231C	COX20	CAGL0K11341g	COX20	1356.45	1855.43	1131.23	1057.62	796.86	726.311	-0.751095	0.00701543	Ortholog(s) have unfolded protein binding activity, role in mitochondrial respiratory chain complex IV assembly, protein processing and mitochondrial inner membrane localization
orf19.3244	orf19.3244	YHR116W	COX23	CAGL0I02728g	COX23	1.97159	1.99723	168.965	2.76382	100.311	2.92867	-0.704782	NA	Ortholog(s) have role in mitochondrial respiratory chain complex assembly and cytoplasm, mitochondrion localization
#N/A	#N/A	YDR119W-A	COX26	CAGL0B01875g	COX26	43488.4	53501.9	65780	11746.3	9654.2	10784.4	-2.33836	5.37773e-43	Ortholog(s) have mitochondrial inner membrane, mitochondrial respirasome, mitochondrial respiratory chain complex IV localization
orf19.1471	COX4	YGL187C	COX4	CAGL0L06160g	COX4	50947.9	50227.5	55194	20562.8	20320.9	20559.3	-1.34758	4.03481e-141	Ortholog(s) have cytochrome-c oxidase activity, zinc ion binding activity and role in mitochondrial electron transport, cytochrome c to oxygen
orf19.4759	COX5	YIL111W	COX5B	CAGL0C01325g	COX5B	61229.7	62543.4	0	24630.3	0	23907.7	-1.35038	0.782583	Ortholog(s) have cytochrome-c oxidase activity, nitrite reductase (NO-forming) activity, role in mitochondrial electron transport, cytochrome c to oxygen and mitochondrial respiratory chain complex IV localization
orf19.873.1	COX6	YHR051W	COX6	CAGL0J00429g	COX6	49840.8	50656.9	58332.4	17270.2	17502.8	17026.3	-1.61643	2.27832e-92	Cytochrome c oxidase subunit VI
orf19.227	COX7	YMR256C	COX7	CAGL0H02491g	COX7	16971.4	19645.8	18112.8	10959.5	10963.9	10293.3	-0.764508	8.17008e-23	Ortholog(s) have cytochrome-c oxidase activity, role in mitochondrial electron transport, cytochrome c to oxygen and mitochondrial respiratory chain complex IV, plasma membrane localization
orf19.5213.1	COX8	YLR395C	COX8	CAGL0C02623g	COX8	912.846	1543.86	21791.7	0	0	0	-15.5053	NA	Ortholog(s) have cytochrome-c oxidase activity, role in mitochondrial electron transport, cytochrome c to oxygen and mitochondrial respiratory chain complex IV, plasma membrane localization
orf19.5213.2	COX9	YDL067C	COX9	CAGL0D00748g	COX9	9295.06	9866.34	11167.3	3273.29	3053.38	2537.21	-1.7745	7.15608e-40	Ortholog(s) have cytochrome-c oxidase activity, role in mitochondrial electron transport, cytochrome c to oxygen and mitochondrial respiratory chain complex IV, plasma membrane localization
orf19.841	orf19.841	YKL179C	COY1	CAGL0M08162g	COY1	6079.4	6081.58	5980.87	4942.64	4947.1	5325.31	-0.254012	7.83195e-06	Ortholog(s) have role in Golgi vesicle transport and Golgi membrane localization
orf19.4630	CPA1	YOR303W	CPA1	CAGL0I09592g	CPA1	634.852	616.147	533.258	596.065	628.113	589.64	0.0223146	0.901351	Ortholog(s) have carbamoyl-phosphate synthase (glutamine-hydrolyzing) activity, role in arginine biosynthetic process and carbamoyl-phosphate synthase complex, cytoplasmic stress granule localization
orf19.3221	CPA2	YJR109C	CPA2	CAGL0C04917g	CPA2	471.21	457.367	491.316	1399.42	1309.66	1350.12	1.51655	8.01032e-59	Ortholog(s) have carbamoyl-phosphate synthase (glutamine-hydrolyzing) activity, role in arginine biosynthetic process and carbamoyl-phosphate synthase complex localization
orf19.703	orf19.703	YGR247W	CPD1	CAGL0F08173g	CPD1	980.866	952.681	916.724	2496.65	2266.83	791.718	0.96277	0.0352867	Ortholog(s) have 2',3'-cyclic-nucleotide 3'-phosphodiesterase activity and role in cyclic nucleotide metabolic process
orf19.6472	CYP1	YDR155C	CPR1	CAGL0E01177g	CPR1	79204.7	84050.6	84242.7	56410.6	55000.2	52738.6	-0.592383	1.84634e-31	Cyclophilin; peptidyl-prolyl cis-trans isomerase
orf19.1552	CPR3	YML078W	CPR3	CAGL0H04301g	CPR3	7685.26	7828.16	6268.47	6585.27	5885.52	5749.96	-0.257699	0.0506088	Ortholog(s) have peptidyl-prolyl cis-trans isomerase activity, role in apoptotic process, protein folding and fungal biofilm matrix, mitochondrion localization
#N/A	#N/A	YCR069W	CPR4	CAGL0J03520g	CPR4	11374.1	11699.8	9811.94	10484.1	10374.2	9941.87	-0.0946838	0.356906	Has domain(s) with predicted peptidyl-prolyl cis-trans isomerase activity and role in protein folding, protein peptidyl-prolyl isomerization
orf19.7421	CYP5	YDR304C	CPR5	CAGL0H01529g	CPR5	22375.6	24092.6	20839	16659.4	16888.8	15713.3	-0.450362	7.32956e-09	Peptidyl-prolyl cis-trans isomerase; expression upregulated in biofilm vs planktonic cell culture
orf19.7654	CPR6	YLR216C	CPR6	CAGL0J08954g	CPR6	6390.91	6655.78	7079.74	4764.83	4599.29	4927.01	-0.493753	6.67279e-13	Ortholog(s) have peptidyl-prolyl cis-trans isomerase activity and intracellular localization
orf19.2499	orf19.2499	YJR032W	CPR7	CAGL0M08030g	CPR7	409.105	351.513	331.938	400.754	527.803	449.063	0.333495	0.122077	Ortholog(s) have peptidyl-prolyl cis-trans isomerase activity, unfolded protein binding activity, role in cellular response to heat, protein refolding and cytosol localization
orf19.2686	orf19.2686	YJL172W	CPS1	CAGL0C00319g	CPS1	395.304	374.482	204.915	126.215	283.12	0	-1.25165	0.469776	Ortholog(s) have carboxypeptidase activity, role in nitrogen compound metabolic process, proteolysis involved in cellular protein catabolic process and fungal-type vacuole lumen localization
orf19.3695	orf19.3695	YNL130C	CPT1	CAGL0K09570g	CPT1	12533.4	12590.6	10418.3	10567	10407.9	9736.87	-0.210867	0.0541713	Ortholog(s) have diacylglycerol cholinephosphotransferase activity, role in CDP-choline pathway and Golgi apparatus, mitochondrial outer membrane localization
orf19.2599	CRC1	YOR100C	CRC1	CAGL0B04543g	CRC1	0	0	32441.2	0	0	30006.2	-0.112525	NA	Ortholog(s) have carnitine transmembrane transporter activity, carnitine:acyl carnitine antiporter activity and role in acetate catabolic process, carbon utilization, carnitine transport, fatty acid metabolic process
orf19.2706	CRH11	YGR189C	CRH1	CAGL0G09449g	CRH1	20583.4	21864.7	22208.7	12343.2	11331.4	12377.6	-0.842675	1.63207e-39	Putative glycoside hydrolase; predicted GPI-anchor
orf19.7483	CRM1	YGR218W	CRM1	CAGL0B02189g	CRM1	10832.9	10073.1	10853.3	9706.55	9848.26	10695.5	-0.0702035	0.374413	Ortholog(s) have nuclear export signal receptor activity, nuclear import signal receptor activity
orf19.6534.2	CRN1	YLR429W	CRN1	CAGL0J04818g	CRN1	15608.1	15801.1	15502.8	10938.3	11462.6	11945.1	-0.449901	2.18221e-18	Coronin-like protein; protein abundance increased in ace2 mutant cells
#N/A	#N/A	YHR146W	CRP1	CAGL0G05830g	CRP1	10330.1	21880.7	8506.96	4539.12	3645.87	3262.54	-1.83064	6.99356e-07	Ortholog(s) have DNA binding activity
orf19.5552	orf19.5552	YOL063C	CRT10	CAGL0C05225g	CRT10	2267.33	2394.68	2264.85	2338.19	2333.39	2125.24	-0.0273661	0.786394	Ortholog(s) have role in regulation of transcription by RNA polymerase II
orf19.7359	CRZ1	YNL027W	CRZ1	CAGL0M06831g	CRZ1	4294.12	4658.55	4920.35	5885.1	5810.52	6190.24	0.366836	4.82121e-06	Transcription factor; downstream component of the calcineurin signaling pathway
orf19.5932	orf19.5932	YLR241W	CSC1	CAGL0G08338g	CSC1	152.798	161.776	299.583	98.5764	113.435	153.267	-0.748177	0.104149	Has domain(s) with predicted membrane localization
orf19.1229	orf19.1229	YGL238W	CSE1	CAGL0H07821g	CSE1	1336.74	1456.98	1273.83	3089.03	3739.62	3595.44	1.35723	3.58818e-30	Ortholog(s) have nuclear export signal receptor activity, role in protein export from nucleus and nuclear envelope, nuclear periphery, nucleus localization
#N/A	#N/A	YNR010W	CSE2	CAGL0I05742g	CSE2	1691.62	1738.59	2056.34	1531.16	1646.22	1639.08	-0.187271	0.15002	Ortholog(s) have structural molecule activity, transcription coactivator activity
orf19.6163	CSE4	YKL049C	CSE4	CAGL0M13145g	CSE4	1.97159	1.99723	3.595	4.60637	5.6249	4.88112	1.01456	NA	Centromere binding protein of the inner kinetochore
orf19.956	orf19.956	YLR087C	CSF1	CAGL0L12210g	CSF1	0	0	0	7.3702	6.56238	7.8098	5.2206	NA	Ortholog(s) have role in fermentation, protein maturation
#N/A	#N/A	YMR025W	CSI1	CAGL0M07491g	CSI1	562.889	711.016	812.469	1161.73	1188.73	1071.89	0.715108	0.000139488	Ortholog(s) have role in adaptation of signaling pathway by response to pheromone involved in conjugation with cellular fusion, protein deneddylation and COP9 signalosome localization
orf19.3535	orf19.3535	YOL007C	CSI2	CAGL0E02409g	CSI2	5.91477	1.99723	2.39666	16.5829	9.37483	0	1.32942	0.519048	Ortholog(s) have cellular bud neck, fungal-type vacuole localization
#N/A	#N/A	YIL132C	CSM2	CAGL0G08888g	CSM2	2171.71	2430.63	2294.81	2244.22	2163.71	2142.81	-0.0742601	0.409313	Ortholog(s) have role in DNA recombinase assembly, maintenance of rDNA, meiotic chromosome segregation, recombinational repair and Shu complex, site of double-strand break localization
orf19.4105	CSM3	YMR048W	CSM3	CAGL0F06149g	CSM3	6.90057	0.998617	3.595	13.8191	11.2498	7.8098	1.5141	0.21811	Ortholog(s) have role in DNA repair, cellular response to DNA damage stimulus, establishment of mitotic sister chromatid cohesion, maintenance of DNA repeat elements and meiotic chromosome segregation, more
#N/A	#N/A	YDR179C	CSN9	CAGL0F05841g	CSN9	2.95739	6.99032	3.595	33.1659	16.8747	13.6671	2.22945	0.0203913	Ortholog(s) have role in adaptation of signaling pathway by response to pheromone involved in conjugation with cellular fusion, protein deneddylation and COP9 signalosome localization
orf19.5711	orf19.5711	YLR380W	CSR1	CAGL0H05005g	CSR1	14143.2	14150.4	12297.3	35326.3	37222.8	37548.5	1.4394	3.03899e-75	Ortholog(s) have phosphatidylinositol transfer activity
#N/A	#N/A	YPR030W	CSR2	CAGL0K05247g	CSR2	0	12260	13838.3	6384.43	5968.95	6554.37	-0.464958	0.882146	Ortholog(s) have ubiquitin protein ligase binding activity, role in fungal-type cell wall organization, regulation of transcription by RNA polymerase II and nucleus localization
orf19.137	orf19.137	YBR042C	CST26	CAGL0I04620g	CST26	15978.8	18083	17125.4	11191.6	10596.4	11012.8	-0.642033	4.288e-21	Ortholog(s) have transferase activity, transferring acyl groups activity and role in phosphatidylinositol acyl-chain remodeling
orf19.6102	RCA1	YIL036W	CST6	CAGL0I05170g	CST6	7.88636	0	2.39666	5.52765	10.3123	0	0.621504	0.841734	bZIP domain-containing protein involved in regulation of biofilm formation; negatively regulates expression of the EPA6 adhesin independently of Yak1p/Sir4p signaling; regulates carbonic anhydrase Nce103p in response to carbon dioxide
orf19.5212	orf19.5212	YLR394W	CST9	CAGL0C02629g	CST9	4463.68	30.9571	5131.26	0	0	0	-14.1724	2.04136e-07	Ortholog(s) have SUMO transferase activity, chromatin binding activity and role in protein sumoylation, reciprocal meiotic recombination, synapsis, synaptonemal complex assembly
orf19.6229	CAT1	YDR256C	CTA1	CAGL0K10868g	CTA1	89876.9	85075.2	91257.8	31127.1	29581.3	31370	-1.53162	2.95381e-203	Putative catalase A; gene is downregulated in azole-resistant strain; regulated by oxidative stress and glucose starvation; protein abundance increased in ace2 mutant cells
#N/A	#N/A	YPL018W	CTF19	CAGL0F02035g	CTF19	244.477	315.563	315.161	436.684	376.868	461.754	0.544065	0.0107347	Protein of unknown function
orf19.5701	orf19.5701	YLR381W	CTF3	CAGL0H05027g	CTF3	4247.79	4484.79	4062.34	790.454	4262.73	4089.41	-0.484919	0.447977	Ortholog(s) have role in DNA replication initiation, chromosome segregation, establishment of mitotic sister chromatid cohesion, mitotic spindle assembly checkpoint and condensed nuclear chromosome kinetochore localization
orf19.6247	orf19.6247	YPR135W	CTF4	CAGL0D04862g	CTF4	2525.61	2384.7	2469.76	3082.58	3364.63	3104.4	0.372152	3.6884e-07	Ortholog(s) have chromatin binding activity
#N/A	#N/A	YDR151C	CTH1	CAGL0E01243g	CTH1	15421.8	15636.4	16896.5	13278.3	15560.3	14012.7	-0.162261	0.0842511	Protein involved in cellular iron homeostasis; induced by Aft1p to reduce expression of iron-associated genes under iron starvation
orf19.5617	orf19.5617	YPL181W	CTI6	CAGL0C01485g	CTI6	7173.63	6404.13	7290.65	5255.87	5092.41	5654.29	-0.382938	1.55049e-05	Ortholog(s) have methylated histone binding, transcription factor binding activity
orf19.1619	orf19.1619	YKL139W	CTK1	CAGL0D02002g	CTK1	8318.14	8455.29	7845.48	8205.79	7842.04	7250.42	-0.0796249	0.34897	Ortholog(s) have RNA polymerase II CTD heptapeptide repeat kinase activity, cyclin-dependent protein serine/threonine kinase activity
orf19.5350	orf19.5350	YML112W	CTK3	CAGL0J06754g	CTK3	1699.51	1511.91	1695.64	1954.02	2030.59	2024.69	0.292682	0.00107628	Ortholog(s) have role in positive regulation of DNA-templated transcription, elongation, positive regulation of transcription by RNA polymerase I, positive regulation of translational fidelity, protein phosphorylation
#N/A	#N/A	YMR180C	CTL1	CAGL0E06050g	CTL1	2478.29	2565.45	2504.51	3541.38	3964.61	4108.93	0.621648	9.27648e-13	Ortholog(s) have polynucleotide 5'-phosphatase activity and cytoplasm, nucleus localization
orf19.7612	CTM1	YHR109W	CTM1	CAGL0I01210g	CTM1	1959.76	1751.57	1723.2	1555.11	1538.41	1754.28	-0.165312	0.173858	Ortholog(s) have [cytochrome c]-lysine N-methyltransferase activity, role in peptidyl-lysine methylation and cytosol localization
orf19.5870	CTP1	YBR291C	CTP1	CAGL0L02079g	CTP1	1307.16	1273.24	1121.64	860.47	859.672	892.27	-0.503952	4.26873e-06	Ortholog(s) have tricarboxylate secondary active transmembrane transporter activity, role in mitochondrial citrate transmembrane transport, transmembrane transport and plasma membrane localization
orf19.3646	CTR1	YPR124W	CTR1	CAGL0D04708g	CTR1	26934.9	29929.6	32884.6	15100.6	14820.7	13263	-1.05533	1.99173e-24	Ortholog(s) have copper ion transmembrane transporter activity, role in copper ion import, copper ion transport, iron ion transmembrane transport and plasma membrane localization
orf19.4720	CTR2	YHR175W	CTR2	CAGL0I02508g	CTR2	2.95739	0.998617	3.595	0.921275	0.937483	0.976225	-1.40426	NA	Ortholog(s) have copper ion transmembrane transporter activity and role in cellular copper ion homeostasis, copper ion import, protein maturation by copper ion transfer
orf19.4234	orf19.4234	YCR054C	CTR86	CAGL0K09306g	CTR86	3857.42	3492.17	2943.1	3550.59	5523.65	4964.1	0.44759	0.0434064	Ortholog of S. cerevisiae : CTR86, C. albicans SC5314 : C5_02280C_A, C. dubliniensis CD36 : Cd36_52090, C. parapsilosis CDC317 : CPAR2_304340 and C. auris B8441 : B9J08_004697
orf19.7067	orf19.7067	YOL145C	CTR9	CAGL0B01375g	CTR9	14786.9	14269.2	14006.1	14824.2	14401.6	14699	0.0284654	0.562835	Ortholog(s) have RNA polymerase II C-terminal domain phosphoserine binding, RNA polymerase II complex binding, RNA polymerase II transcription factor binding, transcription coregulator activity, triplex DNA binding activity
orf19.7586	CHT3	YLR286C	CTS1	CAGL0M09779g	CTS1	19310.7	18971.7	20165.5	10992.6	10270.1	11359.4	-0.841262	1.34184e-42	Putative endochitinase with a predicted role in cell separation
orf19.1515	CHT4	YDR371W	CTS2	CAGL0A02904g	CTS2	17.7443	18.9737	9.58665	42.3786	44.9992	24.4056	1.26404	0.0577629	Ortholog(s) have role in sporulation resulting in formation of a cellular spore
orf19.6668	orf19.6668	YMR264W	CUE1	CAGL0H02321g	CUE1	9.85795	0.998617	1.19833	0.921275	0.937483	0.976225	-2.09821	NA	Ortholog(s) have ubiquitin binding, ubiquitin-protein transferase activator activity and role in establishment of protein localization to endoplasmic reticulum membrane, ubiquitin-dependent ERAD pathway
orf19.4243	orf19.4243	YKL090W	CUE2	CAGL0M10109g	CUE2	302.639	307.574	269.625	571.19	582.177	655.047	1.03752	2.99179e-12	Ortholog(s) have endonuclease activity, ubiquitin binding activity and role in mRNA cleavage, nuclear-transcribed mRNA catabolic process, no-go decay
orf19.2196	orf19.2196	YGL110C	CUE3	CAGL0F07425g	CUE3	720.616	0	0	21.1893	182.809	8.78602	-1.75982	NA	Ortholog(s) have ubiquitin binding activity
#N/A	#N/A	YML101C	CUE4	CAGL0J06490g	CUE4	2.95739	1974.27	1.19833	1.84255	4.68741	2.92867	-7.70865	NA	Ortholog of S. cerevisiae : CUE4 and Saccharomyces cerevisiae S288C : YML101C
orf19.448	CUE5	YOR042W	CUE5	CAGL0L09933g	CUE5	23607.8	21796.8	22873.8	17553	17104.4	17188.4	-0.397187	2.792e-16	Ortholog(s) have protein binding, bridging, ubiquitin binding activity and role in ubiquitin-dependent protein catabolic process
orf19.7497	orf19.7497	YGR003W	CUL3	CAGL0F08635g	CUL3	919.747	912.736	994.615	1514.58	1477.47	1682.04	0.725954	4.704e-12	Ortholog(s) have ubiquitin-protein transferase activity, role in ubiquitin-dependent protein catabolic process and Cul3-RING ubiquitin ligase complex localization
orf19.7581	orf19.7581	YMR240C	CUS1	CAGL0M05181g	CUS1	304.611	14.9793	21.57	144.64	90.9358	53.6924	-0.23869	0.881531	Ortholog(s) have role in mRNA splicing, via spliceosome, spliceosomal complex assembly and U2 snRNP, U2-type prespliceosome localization
orf19.4474	orf19.4474	YNL155W	CUZ1	CAGL0J05962g	CUZ1	5090.65	5516.36	5740.01	3134.18	3130.26	3504.65	-0.742643	1.56967e-16	Ortholog(s) have proteasome binding activity and role in cellular response to arsenic-containing substance, proteasome-mediated ubiquitin-dependent protein catabolic process
orf19.6360	orf19.6360	YDR163W	CWC15	CAGL0E01023g	CWC15	536.273	644.108	624.331	466.165	570.927	492.017	-0.238695	0.192163	Ortholog(s) have RNA binding activity, role in mRNA cis splicing, via spliceosome, mRNA splicing, via spliceosome and Prp19 complex, U2-type spliceosomal complex, post-mRNA release spliceosomal complex, spliceosomal complex localization
orf19.674	orf19.674	YDL209C	CWC2	CAGL0J09592g	CWC2	1708.38	1461.98	1686.05	1403.1	1415.6	1397.95	-0.203465	0.0617632	Ortholog(s) have U6 snRNA binding activity and role in mRNA cis splicing, via spliceosome, mRNA splicing, via spliceosome
orf19.4875	orf19.4875	YDR482C	CWC21	CAGL0H07381g	CWC21	2056.37	1768.55	2077.91	2056.28	2094.34	2221.89	0.110728	0.352118	Ortholog(s) have role in mRNA splicing, via spliceosome and U2-type spliceosomal complex localization
orf19.1771	CWC22	YGR278W	CWC22	CAGL0G00330g	CWC22	0.985795	0.998617	1.19833	0.921275	0.937483	1.95245	0.26047	NA	Ortholog(s) have role in mRNA splicing, via spliceosome and U2-type spliceosomal complex localization
orf19.1281	orf19.1281	YNL245C	CWC25	CAGL0J07700g	CWC25	6.90057	1.99723	4.79333	2.76382	1.87497	1.95245	-1.05279	NA	Ortholog(s) have role in mRNA splicing, via spliceosome and U2-type spliceosomal complex localization
orf19.4719	CWH41	YGL027C	CWH41	CAGL0A01452g	CWH41	146.883	174.758	3.595	264.406	331.869	144.481	1.18652	0.348747	Putative glucosidase I; glycoside hydrolase; predicted GPI-anchor
orf19.3225	CWH43	YCR017C	CWH43	CAGL0L07854g	CWH43	301.653	25.9641	15.5783	72.7807	225.933	286.034	0.767852	0.584589	Ortholog(s) have role in GPI anchor biosynthetic process, GPI anchor metabolic process, fungal-type cell wall organization
#N/A	#N/A	YKL096W	CWP1	CAGL0F07579g	CWP1	18468.9	12575.6	13982.1	14324.9	13046	8850.46	-0.313936	0.22369	Putative GPI-linked cell wall protein
#N/A	#N/A	YKL096W-A	CWP2	CAGL0F07601g	CWP2	28660	25730.4	21743.7	35676.4	37033.4	30705.2	0.441789	0.00157859	GPI-linked cell wall protein
orf19.5000	CYB2	YML054C	CYB2	CAGL0K10736g	CYB2	8549.8	9383.01	11537.5	2633.92	2534.95	2516.71	-1.93887	4.59933e-48	Ortholog(s) have L-lactate dehydrogenase (cytochrome) activity, role in lactate metabolic process and mitochondrial intermembrane space, mitochondrion localization
orf19.7049	CYB5	YNL111C	CYB5	CAGL0L03828g	CYB5	2434.91	2609.39	2248.07	5465	6133.95	4383.25	1.13187	7.02751e-13	Ortholog(s) have electron transfer activity, role in ergosterol biosynthetic process, sterol biosynthetic process and endoplasmic reticulum membrane localization
orf19.1770	CYC1	YJR048W	CYC1	CAGL0I01408g	CYC1	94690.6	104880	109025	21088.9	19892.4	15674.3	-2.4454	3.3982e-76	Ortholog(s) have electron transfer activity and role in mitochondrial ATP synthesis coupled electron transport, mitochondrial electron transport, cytochrome c to oxygen, mitochondrial electron transport, ubiquinol to cytochrome c
orf19.1957	CYC3	YAL039C	CYC3	CAGL0M12012g	CYC3	14847.1	15288.8	14847.3	11745.3	11296.7	10805.8	-0.410302	1.90475e-15	Ortholog(s) have holocytochrome-c synthase activity and role in aerobic respiration, cytochrome c-heme linkage, filamentous growth of a population of unicellular organisms
orf19.6798	SSN6	YBR112C	CYC8	CAGL0D01364g	CYC8	19326.5	17243.1	18195.5	21503.5	20901.2	21283.7	0.217758	0.000482015	Protein of unknown function
orf19.6240	orf19.6240	YDL117W	CYK3	CAGL0H10516g	CYK3	3749.96	3841.68	4420.65	2960.98	2780.57	3251.81	-0.417347	0.000339195	Ortholog(s) have enzyme regulator activity and role in mitotic actomyosin contractile ring contraction, mitotic division septum assembly, regulation of cell shape, secondary cell septum biogenesis
#N/A	#N/A	#N/A	#N/A	CAGL0M00154g	CYN1	14253.6	10940.9	10568.1	18366.5	19399.3	15721.1	0.580685	0.000275702	Plasma membrane high affinity cystine specific transporter; present only in pathogenic yeasts; confers the ability to utilize cystine as a sulfur source
orf19.5148	CYR1	YJL005W	CYR1	CAGL0D03168g	CYR1	0	86.8797	0	0	4185.86	15.6196	5.59538	NA	Ortholog(s) have adenylate cyclase activity, manganese ion binding activity
orf19.6402	CYS3	YAL012W	CYS3	CAGL0H06369g	CYS3	29148	25665.5	23101.4	28943.7	31686	29068.1	0.203118	0.0791073	Ortholog(s) have cystathionine gamma-lyase activity, cysteine-S-conjugate beta-lyase activity and role in cysteine biosynthetic process, cysteine biosynthetic process via cystathionine, methionine biosynthetic process, transsulfuration
orf19.4536	CYS4	YGR155W	CYS4	CAGL0E03157g	CYS4	91.6789	0.998617	687.842	12107.4	0	34.1679	3.95947	NA	Ortholog(s) have cystathionine beta-synthase activity
orf19.3527	CYT1	YOR065W	CYT1	CAGL0L10406g	CYT1	48394.7	46146.1	53289.8	13452.5	12618.5	12743.6	-1.92922	1.51742e-147	Ortholog(s) have electron transporter, transferring electrons within CoQH2-cytochrome c reductase complex activity and role in mitochondrial electron transport, ubiquinol to cytochrome c
orf19.4578	CYT2	YKL087C	CYT2	CAGL0L05280g	CYT2	10641.7	9875.33	9705.29	8930.84	10114.5	9944.8	-0.0601627	0.525062	Ortholog(s) have holocytochrome-c synthase activity, role in cytochrome c-heme linkage and mitochondrial intermembrane space localization
#N/A	#N/A	#N/A	#N/A	CaglfMp03	cytB	0	3.99447	0	11.0553	0	5.85735	2.0728	NA	Cytochrome b, mitochondrially encoded subunit of the ubiquinol-cytochrome c reductase complex
orf19.5008.1	DAD1	YDR016C	DAD1	CAGL0D04394g	DAD1	868.486	779.92	911.93	1178.31	1314.35	1258.35	0.551699	2.57005e-06	Ortholog(s) have microtubule binding, microtubule plus-end binding activity
orf19.3551	DAD2	YKR083C	DAD2	CAGL0G02233g	DAD2	1577.27	1468.97	1475.15	1583.67	1799.03	1611.75	0.143344	0.181095	Ortholog(s) have microtubule binding, microtubule plus-end binding activity
orf19.596.2	DAD4	YDR320C-A	DAD4	CAGL0H07073g	DAD4	597.392	653.096	624.331	485.512	415.305	464.683	-0.457272	0.00079105	Ortholog(s) have microtubule binding, microtubule plus-end binding activity
#N/A	#N/A	YML070W	DAK1	CAGL0L11374g	DAK1	633.866	644.108	736.974	259.799	216.559	211.841	-1.54858	1.0355e-19	Ortholog(s) have glycerone kinase activity and role in cellular response to toxic substance, glycerol catabolic process, glycerol metabolic process, glycerol to glycerone phosphate metabolic process
#N/A	#N/A	YKR034W	DAL80	CAGL0L03157g	DAL80	454.452	424.412	384.664	524.205	463.117	517.399	0.250639	0.117789	Ortholog(s) have DNA-binding transcription factor activity, DNA-binding transcription factor activity, RNA polymerase II-specific, sequence-specific DNA binding activity
orf19.3252	DAL81	YIR023W	DAL81	CAGL0F06743g	DAL81	9712.05	8736.9	9926.98	7430.08	7255.18	7379.28	-0.362798	5.03643e-07	Ortholog(s) have DNA-binding transcription factor activity, RNA polymerase II-specific, RNA polymerase II transcription regulator recruiting activity, transcription coactivator activity
#N/A	#N/A	YNL314W	DAL82	CAGL0M04015g	DAL82	7349.1	6226.38	5471.58	6354.95	6631.75	5764.61	-0.0227281	0.904363	Ortholog(s) have sequence-specific DNA binding activity, role in allantoin catabolic process, nitrogen catabolite activation of transcription from RNA polymerase II promoter and nucleus localization
orf19.4837	DAM1	YGR113W	DAM1	CAGL0L04752g	DAM1	871.443	832.847	891.559	956.283	1077.17	968.415	0.210115	0.0623805	Ortholog(s) have microtubule binding, microtubule plus-end binding activity
orf19.4322	DAP2	YHR028C	DAP2	CAGL0J00583g	DAP2	44377.5	47697	49591.8	24638.6	22930.8	24647.7	-0.972051	2.82008e-48	Ortholog(s) have dipeptidyl-peptidase activity and fungal-type vacuole membrane localization
#N/A	#N/A	YJL149W	DAS1	CAGL0I06028g	DAS1	3424.65	3157.63	3863.42	2098.66	1866.53	2130.12	-0.776856	1.08965e-10	Ortholog(s) have SCF ubiquitin ligase complex localization
orf19.2487	orf19.2487	YDR020C	DAS2	CAGL0M06589g	DAS2	129.139	148.794	46.7349	220.185	226.871	174.744	0.934824	0.0957081	Has domain(s) with predicted ATP binding, kinase activity and role in metabolic process
#N/A	#N/A	YML113W	DAT1	CAGL0B02277g	DAT1	328.27	399.447	363.094	646.735	733.112	708.739	0.937119	4.3987e-10	Ortholog(s) have AT DNA binding activity, role in negative regulation of transcription by RNA polymerase II and cytosol, nucleus localization
orf19.1223	DBF2	YGR092W	DBF2	CAGL0G03047g	DBF2	2186.49	2211.94	2215.72	1790.96	1729.66	1594.18	-0.370605	3.82181e-06	Ortholog(s) have protein kinase activity, protein kinase activity involved in regulation of protein localization to cell division site involved in cytokinesis, protein serine/threonine kinase activity
#N/A	#N/A	YPR111W	DBF20	CAGL0B04147g	DBF20	3832.77	5795.98	5198.36	5767.18	6001.77	5685.53	0.235427	0.218063	Ortholog(s) have protein serine/threonine kinase activity and role in division septum assembly, exit from mitosis, mitotic cytokinesis, protein phosphorylation, regulation of mRNA catabolic process
orf19.7392	DED1	YPL119C	DBP1	CAGL0J06908g	DBP1	8067.75	7596.48	8807.74	6102.52	5955.83	5943.26	-0.442759	1.34167e-08	Ortholog(s) have role in translational initiation and cytoplasm localization
orf19.5991	orf19.5991	YDL031W	DBP10	CAGL0K01551g	DBP10	177.443	144.8	99.4615	717.673	646.863	664.809	2.26271	1.98491e-17	Ortholog(s) have role in assembly of large subunit precursor of preribosome, maturation of 5.8S rRNA from tricistronic rRNA transcript (SSU-rRNA, 5.8S rRNA and LSU-rRNA), more
orf19.171	DBP2	YNL112W	DBP2	CAGL0L03846g	DBP2	1937.09	1686.66	734.577	11039.6	12992.6	10860.5	3.00066	3.1726e-18	Ortholog(s) have RNA helicase activity, RNA-dependent ATPase activity
orf19.4870	DBP3	YGL078C	DBP3	CAGL0H03377g	DBP3	2.95739	2.99585	1.19833	43.2999	38.4368	20.5007	3.81322	4.31195e-05	Ortholog(s) have RNA helicase activity, RNA-dependent ATPase activity and role in endonucleolytic cleavage in ITS1 upstream of 5.8S rRNA from tricistronic rRNA transcript (SSU-rRNA, 5.8S rRNA, LSU-rRNA)
orf19.1661	DBP5	YOR046C	DBP5	CAGL0L10021g	DBP5	0	0	0	6658.97	0.937483	0	26.6317	NA	Ortholog(s) have RNA helicase activity, RNA-dependent ATPase activity, inositol hexakisphosphate binding activity and role in mRNA export from nucleus, poly(A)+ mRNA export from nucleus, tRNA export from nucleus, translational termination
orf19.6902	DBP7	YKR024C	DBP7	CAGL0L03047g	DBP7	1669.94	1507.91	1393.66	2991.38	2787.14	2646.55	0.881426	3.03581e-15	Ortholog(s) have role in maturation of LSU-rRNA from tricistronic rRNA transcript (SSU-rRNA, 5.8S rRNA, LSU-rRNA) and nucleolus localization
orf19.6652	DBP8	YHR169W	DBP8	CAGL0I02354g	DBP8	92.6647	136.811	179.75	256.114	248.433	284.081	0.94944	0.00612556	Ortholog(s) have ATPase activity, RNA helicase activity
orf19.3393	orf19.3393	YLR276C	DBP9	CAGL0F04983g	DBP9	155.756	145.798	71.8999	729.649	913.108	783.909	2.69608	7.87565e-15	Ortholog(s) have DNA helicase activity, DNA/RNA helicase activity, RNA helicase activity, role in maturation of LSU-rRNA from tricistronic rRNA transcript (SSU-rRNA, 5.8S rRNA, LSU-rRNA) and nucleolus localization
orf19.3506	DBR1	YKL149C	DBR1	CAGL0E06446g	DBR1	34202.2	34861.7	35894.8	17525.4	16403.1	16721.8	-1.05111	1.73506e-112	Ortholog(s) have RNA lariat debranching enzyme activity and role in RNA catabolic process, mRNA cis splicing, via spliceosome, mRNA splicing, via spliceosome, pseudohyphal growth, snoRNA metabolic process, transposition, RNA-mediated
orf19.7083	DCC1	YCL016C	DCC1	CAGL0B04873g	DCC1	18.7301	1.99723	9.58665	27.6382	29.9995	40.0252	1.68596	0.098617	Ortholog(s) have role in maintenance of DNA trinucleotide repeats, mitotic sister chromatid cohesion and Ctf18 RFC-like complex localization
orf19.7243	orf19.7243	YHR144C	DCD1	CAGL0G05852g	DCD1	0.985795	0	0	0	0.937483	0	-0.161522	NA	Ortholog(s) have dCMP deaminase activity and role in dTMP biosynthetic process, dUMP biosynthetic process
orf19.815	DCK1	YLR422W	YLR422W	CAGL0J04642g	DCK1	3913.61	3404.29	3463.18	2884.51	2586.52	3085.85	-0.333533	0.00451679	Ortholog(s) have role in autophagy of mitochondrion, cellular response to biotic stimulus, cellular response to starvation and filamentous growth, more
orf19.6822	orf19.6822	YLR128W	DCN1	CAGL0M04257g	DCN1	888.201	977.646	859.204	1563.4	1320.91	1289.59	0.614817	7.52713e-06	Ortholog(s) have NEDD8 transferase activity, cullin family protein binding, protein binding, bridging, ubiquitin conjugating enzyme binding, ubiquitin-like protein binding activity
orf19.6373	DCP2	YNL118C	DCP2	CAGL0L04004g	DCP2	15066.9	14647.7	15520.8	0	0	0	-16.4049	1.06964e-42	Ortholog(s) have chromatin binding, hydrolase activity, m7G(5')pppN diphosphatase activity, mRNA binding activity
orf19.843	orf19.843	YLR361C	DCR2	CAGL0B02761g	DCR2	3427.61	3958.52	3269.05	3366.34	3642.12	3329.9	-0.0437924	0.746974	Ortholog(s) have hydrolase activity, acting on ester bonds, phosphoprotein phosphatase activity
orf19.6901	orf19.6901	YLR270W	DCS1	CAGL0C03113g	DCS1	33902.5	34837.8	36698.9	17188.2	16159.4	16523.6	-1.08006	1.18415e-90	Ortholog(s) have RNA 7-methylguanosine cap binding, exoribonuclease activator activity, hydrolase activity, acting on acid anhydrides, in phosphorus-containing anhydrides, m7G(5')pppN diphosphatase activity
#N/A	#N/A	YOR173W	DCS2	CAGL0L04598g	DCS2	83376.6	80116.1	90475.2	39022.4	35116.2	34780.9	-1.22136	2.38156e-53	Ortholog(s) have RNA 7-methylguanosine cap binding, m7G(5')pppN diphosphatase activity, role in cellular response to starvation, deadenylation-dependent decapping of nuclear-transcribed mRNA and P-body, cytoplasm, nucleus localization
orf19.1989	DCW1	YKL046C	DCW1	CAGL0L01727g	DCW1	31487.3	31777	30785.1	27556.2	26659.2	24556	-0.255745	4.82213e-05	Putative glycoside hydrolase; predicted GPI-anchor
orf19.245	DDC1	YPL194W	DDC1	CAGL0G09196g	DDC1	400.233	341.527	0	528.812	407.805	0	0.336488	0.93682	Ortholog(s) have protein kinase activator activity
orf19.5782	orf19.5782	YOR022C	YOR022C	CAGL0E04510g	DDL1	2636.02	2775.16	2772.94	2704.86	2761.82	2892.55	0.0306537	0.700337	Ortholog(s) have phospholipase activity, role in cardiolipin metabolic process, phosphatidylethanolamine metabolic process, phospholipid metabolic process and mitochondrial matrix localization
orf19.4229	orf19.4229	YOR163W	DDP1	CAGL0L04422g	DDP1	1015.37	1081.5	1023.38	889.951	900.921	794.647	-0.271122	0.0141686	Ortholog(s) have bis(5'-adenosyl)-hexaphosphatase activity, bis(5'-adenosyl)-pentaphosphatase activity, diphosphoinositol-polyphosphate diphosphatase activity and endopolyphosphatase activity, more
orf19.4082	DDR48	YMR173W	DDR48	CAGL0H08844g	DDR48	118.295	103.856	74.2966	44.2212	45.9367	32.2154	-1.27801	0.00179564	Putative adhesin-like protein
orf19.7392	DED1	YOR204W	DED1	CAGL0L02915g	DED1	19751.4	16032.8	10654.4	20227.5	20778.4	18995.4	0.369612	0.131555	Ortholog(s) have RNA helicase activity, RNA strand annealing activity, translation initiation factor activity and role in cytoplasmic translational initiation, spliceosomal complex disassembly, translational initiation
orf19.6702	DED81	YHR019C	DED81	CAGL0A02112g	DED81	528.386	387.464	408.631	604.356	839.047	614.045	0.634994	0.0117092	Ortholog(s) have asparagine-tRNA ligase activity and role in asparaginyl-tRNA aminoacylation
orf19.4622	orf19.4622	YKL054C	DEF1	CAGL0M13035g	DEF1	1478.69	1456.98	1240.27	1362.57	1438.1	1262.26	-0.0402309	0.800114	Ortholog(s) have role in cellular response to DNA damage stimulus, protein ubiquitination, telomere maintenance, transcription-coupled nucleotide-excision repair, ubiquitin-dependent protein catabolic process and nucleus localization
orf19.808	orf19.808	YAL013W	DEP1	CAGL0H06347g	DEP1	4167.94	3620.99	3943.71	3776.3	3907.43	4316.87	0.0325217	0.796581	Ortholog(s) have role in histone deacetylation, negative regulation of chromatin silencing at rDNA and negative regulation of chromatin silencing at silent mating-type cassette, more
#N/A	#N/A	YBR201W	DER1	CAGL0M05379g	DER1	2214.1	2141.04	2076.71	2233.17	2174.96	2044.21	0.00435533	0.967269	Ortholog(s) have misfolded protein binding activity and role in misfolded protein transport, retrograde protein transport, ER to cytosol, ubiquitin-dependent ERAD pathway
orf19.6747	orf19.6747	YDR051C	DET1	CAGL0E04158g	DET1	1453.06	1667.69	1526.67	2153.94	2114.96	1954.4	0.421255	2.99351e-05	Ortholog(s) have acid phosphatase activity and role in dephosphorylation, intracellular sterol transport
orf19.209	DFG10	YIL049W	DFG10	CAGL0L00693g	DFG10	671.326	806.883	787.304	842.045	985.294	1078.73	0.359391	0.0397609	Ortholog(s) have role in dolichol biosynthetic process, dolichol-linked oligosaccharide biosynthetic process, pseudohyphal growth
orf19.2075	DFG5	YMR238W	DFG5	CAGL0M05049g	DFG5	9701.21	10478.5	9555.5	10319.2	10394.8	10378.2	0.064227	0.312754	Putative glycoside hydrolase; predicted GPI-anchor
orf19.7672	orf19.7672	YDR411C	DFM1	CAGL0F02827g	DFM1	5126.13	5239.75	5003.03	5500.93	6143.32	6181.46	0.213769	0.00577539	Ortholog(s) have protein-containing complex binding activity, role in endoplasmic reticulum unfolded protein response, ubiquitin-dependent ERAD pathway and endoplasmic reticulum localization
orf19.5142	DFR1	YOR236W	DFR1	CAGL0J03894g	DFR1	1089.3	1064.53	926.31	2549.17	2976.51	2441.54	1.37037	7.09933e-25	Ortholog(s) have dihydrofolate reductase activity, drug binding, mRNA binding activity and role in dihydrofolate metabolic process, tetrahydrofolate biosynthetic process
orf19.6941	orf19.6941	YOR245C	DGA1	CAGL0J03674g	DGA1	4927	4932.17	4992.25	3713.66	3622.43	3605.2	-0.440607	5.05451e-25	Ortholog(s) have diacylglycerol O-acyltransferase activity and role in cellular triglyceride homeostasis, ceramide metabolic process, lipid droplet formation, lipid storage, triglyceride biosynthetic process
orf19.2045	orf19.2045	YOR311C	DGK1	CAGL0I09812g	DGK1	2451.67	2817.1	2435.01	2279.23	2324.96	2027.62	-0.216283	0.0721407	Ortholog(s) have diacylglycerol kinase activity, role in phosphatidic acid biosynthetic process and integral component of endoplasmic reticulum membrane localization
#N/A	#N/A	YKL121W	DGR2	CAGL0K11638g	DGR2	154.77	142.802	234.873	241.374	211.871	256.747	0.417911	0.212308	Ortholog of S. cerevisiae : DGR2 and Saccharomyces cerevisiae S288C : YKL121W
orf19.5429	orf19.5429	YOR080W	DIA2	CAGL0K05599g	DIA2	7106.6	6500	7033.01	5775.47	5426.15	5791.94	-0.280351	4.40881e-05	Ortholog(s) have DNA replication origin binding, ubiquitin-protein transferase activity
orf19.1201	orf19.1201	YHR011W	DIA4	CAGL0E04400g	DIA4	2995.83	2912.97	3036.57	2642.22	2493.7	2382.97	-0.250304	0.000689715	Ortholog(s) have serine-tRNA ligase activity, role in mitochondrial seryl-tRNA aminoacylation, spore germination and mitochondrion localization
orf19.4307	orf19.4307	YKR035W-A	DID2	CAGL0L03179g	DID2	9935.83	10537.4	10988.7	6857.05	6874.56	7181.11	-0.589087	2.26039e-21	Ortholog(s) have role in ESCRT III complex assembly, late endosome to vacuole transport, late endosome to vacuole transport via multivesicular body sorting pathway, protein targeting to vacuole and cytoplasm, late endosome localization
orf19.945	VPS2	YKL002W	DID4	CAGL0K02827g	DID4	7118.43	7148.1	8172.62	5149.92	4974.28	5145.68	-0.555065	1.57751e-11	Ortholog(s) have role in late endosome to vacuole transport, protein transport to vacuole involved in ubiquitin-dependent protein catabolic process via the multivesicular body sorting pathway
orf19.5642	orf19.5642	YLR437C	DIF1	CAGL0M00902g	DIF1	8584.3	9191.27	10166.6	8126.56	7700.48	7735.61	-0.245735	0.00639918	Ortholog of S. cerevisiae : DIF1, C. albicans SC5314 : C4_00170W_A, C. dubliniensis CD36 : Cd36_40240, C. parapsilosis CDC317 : CPAR2_402690 and C. auris B8441 : B9J08_003516
orf19.1666	orf19.1666	YPL049C	DIG1	CAGL0L12782g	DIG1	473.182	356.506	452.969	537.103	427.492	406.11	0.096364	0.725403	Ortholog(s) have transcription factor binding activity
orf19.5106	DIP2	YLR129W	DIP2	CAGL0M04279g	DIP2	389.389	236.672	248.055	678.979	977.795	1021.13	1.61428	2.16079e-07	Ortholog(s) have U3 snoRNA binding activity
orf19.2942	DIP5	YPL265W	DIP5	CAGL0A01199g	DIP5	58997.9	50566	57449.2	49530.5	50798.4	50741.2	-0.144731	0.0781419	Putative dicarboxylic amino acid permease
orf19.1741	DIT1	YDR403W	DIT1	CAGL0F02651g	DIT1	2612.36	2840.07	2420.63	3504.53	3512.75	3309.4	0.390937	2.72655e-05	Ortholog(s) have catalytic activity and role in ascospore wall assembly
orf19.554	DIT2	YDR402C	DIT2	CAGL0F02607g	DIT2	64.0767	51.9281	82.6849	88.4424	90.9358	41.9777	0.158712	0.805896	Ortholog(s) have NADPH dehydrogenase activity, oxidoreductase activity, oxygen binding activity, role in ascospore wall assembly, chlamydospore formation and endoplasmic reticulum localization
orf19.991	DJP1	YIR004W	DJP1	CAGL0J01936g	DJP1	3841.64	3175.6	3267.85	3881.33	4108.05	3966.4	0.216945	0.0518448	Ortholog(s) have role in protein import into peroxisome matrix, protein insertion into mitochondrial outer membrane and cytosol localization
orf19.6755	DLD2	YDL174C	DLD1	CAGL0I05148g	DLD1	19826.3	22088.4	24546.6	16317.6	16614.1	17701.9	-0.392359	0.000131299	D-lactate ferricytochrome C oxidoreductase
orf19.300	AIP2	YDL178W	DLD2	CAGL0J06314g	DLD2	7370.79	7135.12	8151.05	4438.7	4761.48	4462.32	-0.729495	2.01986e-19	Ortholog(s) have (R)-2-hydroxyglutarate dehydrogenase activity, D-lactate dehydrogenase (cytochrome) activity, FAD binding, actin binding activity, role in lactate catabolic process and mitochondrial matrix localization
#N/A	#N/A	YJL065C	DLS1	CAGL0J05280g	DLS1	3025.41	2845.06	2775.34	3148.92	3169.63	2788.1	0.0747897	0.478051	Ortholog(s) have role in chromatin silencing at telomere and CHRAC localization
orf19.4465	orf19.4465	YMR126C	DLT1	CAGL0K03751g	DLT1	1281.53	1367.11	1270.23	1714.49	1881.53	1953.43	0.501465	2.40533e-07	Ortholog of S. cerevisiae : DLT1, C. albicans SC5314 : C1_03910C_A, C. dubliniensis CD36 : Cd36_03640, C. parapsilosis CDC317 : CPAR2_106880 and C. auris B8441 : B9J08_000707
orf19.1185	orf19.1185	YNL116W	DMA2	CAGL0L03960g	DMA2	9.85795	1.99723	4.79333	0	0.937483	0	-4.03671	NA	Ortholog(s) have ubiquitin-protein transferase activity
orf19.3760	DLH1	YER179W	DMC1	CAGL0L12100g	DMC1	16.7585	13.9806	4.79333	28.5595	17.8122	15.6196	0.793172	0.390782	Ortholog(s) have ATP binding, ATPase activity, ATPase inhibitor activity, DNA-dependent ATPase activity, Swi5-Sfr1 complex binding, double-stranded DNA binding and recombinase activity, more
orf19.7449	orf19.7449	YMR211W	DML1	CAGL0F03795g	DML1	13.8011	206.714	0	160.302	194.059	7.8098	0.715353	0.762942	Ortholog(s) have role in mitochondrial genome maintenance, plasmid maintenance
orf19.1192	DNA2	YHR164C	DNA2	CAGL0I02222g	DNA2	962.136	902.75	898.749	1398.49	1166.23	1440.91	0.535157	6.94503e-05	Ortholog(s) have 5' overhang single-stranded DNA endodeoxyribonuclease activity, 5'-flap endonuclease activity, DNA helicase activity, chromatin binding and nuclease activity, more
orf19.932	orf19.932	YER166W	DNF1	CAGL0L11814g	DNF1	14936.8	13721	15215.2	11439.5	11557.3	11924.6	-0.329146	1.56242e-07	Ortholog(s) have glycolipid floppase activity, phosphatidylcholine flippase activity, phosphatidylethanolamine flippase activity
#N/A	#N/A	YDR093W	DNF2	CAGL0G08085g	DNF2	652.596	730.988	577.596	1450.09	1827.15	1836.28	1.38168	4.68819e-16	Ortholog(s) have aminophospholipid flippase activity, phosphatidylserine flippase activity
orf19.2680	orf19.2680	YMR162C	DNF3	CAGL0H04477g	DNF3	7063.22	7096.18	7125.28	7659.48	7746.42	7994.31	0.136689	0.000815286	Ortholog(s) have phosphatidylcholine flippase activity, phosphatidylethanolamine flippase activity, phosphatidylserine flippase activity
orf19.5798	LIG4	YOR005C	DNL4	CAGL0E02695g	DNL4	14.7869	3.99447	0	0	1488.72	125.933	6.42296	0.0401275	DNA ligase IV; mutants show increased efficiency of gene targeting
orf19.6987	DNM1	YLL001W	DNM1	CAGL0D05808g	DNM1	17819.2	17699.5	17429.7	10673	11378.2	11379.9	-0.663492	2.71365e-47	Ortholog(s) have GTPase activity, identical protein binding, protein homodimerization activity
orf19.4829	DOA1	YKL213C	DOA1	CAGL0K00275g	DOA1	4245.82	5623.21	4300.81	2633	1878.72	2646.55	-0.985222	1.30436e-06	Ortholog(s) have phospholipase activity, ubiquitin binding activity
orf19.7207	DOA4	YDR069C	DOA4	CAGL0G05247g	DOA4	66.0483	86.8797	100.66	117.923	60.9364	62.4784	-0.0691949	0.913668	Ortholog(s) have thiol-dependent ubiquitin-specific protease activity
orf19.5056	orf19.5056	YGL240W	DOC1	CAGL0H07799g	DOC1	1414.62	1458.98	1507.5	1645.4	1785.9	1773.8	0.249021	0.0028808	Ortholog(s) have enzyme regulator activity, ubiquitin protein ligase activity and role in anaphase-promoting complex-dependent catabolic process, chromatin assembly, positive regulation of ubiquitin protein ligase activity
orf19.3392	DOG1	YHR043C	DOG2	CAGL0D04092g	DOG2	15261.1	14887.4	14057.6	21192.1	22389	21592.1	0.559878	5.32251e-25	2-deoxyglucose-6-phosphate phosphatase
orf19.2419	DOM34	YNL001W	DOM34	CAGL0B04675g	DOM34	599.363	771.931	835.237	716.752	674.988	582.806	-0.159381	0.490263	Ortholog(s) have RNA binding, endoribonuclease activity, ribosome binding activity
#N/A	#N/A	YDR273W	DON1	CAGL0M08580g	DON1	69.9915	64.9101	121.031	75.5445	134.06	123.981	0.385253	0.475149	Ortholog(s) have role in ascospore wall assembly and prospore membrane, prospore membrane leading edge localization
orf19.3166	orf19.3166	YDR141C	DOP1	CAGL0B01551g	DOP1	7901.15	7659.4	7912.58	8123.8	7616.11	8649.35	0.0552307	0.497067	Ortholog(s) have role in cell morphogenesis, cleistothecium development, conidium formation, positive regulation of cleistothecium development and positive regulation of conidium formation, more
orf19.5030	DOS2	YDR068W	DOS2	CAGL0G05225g	DOS2	10434.6	10889.9	10873.7	9252.36	9741.38	9628.51	-0.169783	0.00038845	Protein with a predicted role in genome stability
orf19.7402	DOT1	YDR440W	DOT1	CAGL0J10516g	DOT1	177.443	231.679	186.94	282.831	330.931	309.463	0.630337	0.00377579	Ortholog(s) have histone methyltransferase activity (H3-K79 specific), nucleosomal histone binding activity
orf19.5417	DOT5	YIL010W	DOT5	CAGL0C03850g	DOT5	1415.6	1501.92	1708.82	1881.24	1743.72	1524.86	0.155298	0.327674	Ortholog(s) have thioredoxin peroxidase activity, role in cell redox homeostasis, cellular response to oxidative stress and nucleus localization
orf19.2545	DOT6	YER088C	DOT6	CAGL0I05060g	DOT6	30403.9	29078.7	34159.6	40958.9	39885.2	44988.3	0.426318	4.85486e-06	Ortholog(s) have sequence-specific DNA binding activity and role in chromatin silencing at rDNA, chromatin silencing at telomere, regulation of transcription by RNA polymerase II, transfer RNA gene-mediated silencing
orf19.1434	orf19.1434	YJL090C	DPB11	CAGL0L03410g	DPB11	934.534	577.201	1895.76	1702.52	790.298	848.339	-0.0280184	0.970035	Ortholog(s) have DNA polymerase binding, molecular adaptor activity, protein kinase activator activity
orf19.7564	DPB2	YPR175W	DPB2	CAGL0G09801g	DPB2	0	0	2267.24	1941.13	2013.71	2276.56	1.45868	0.726184	Ortholog(s) have DNA polymerase processivity factor activity, DNA-directed DNA polymerase activity, double-stranded DNA binding, single-stranded DNA binding activity
orf19.3063	HFL1	YBR278W	DPB3	CAGL0B03355g	DPB3	1039.03	901.752	987.425	1252.93	1230.91	1297.4	0.368879	0.000369703	Putative DNA polymerase II subunit; gene is upregulated in azole-resistant strain
orf19.2088	DPB4	YDR121W	DPB4	CAGL0B01903g	DPB4	2286.06	2358.73	2304.39	2538.11	2492.77	2438.61	0.104187	0.0860431	Ortholog(s) have DNA polymerase processivity factor activity, chromatin DNA binding, double-stranded DNA binding, nucleosomal DNA binding, single-stranded DNA 3'-5' exodeoxyribonuclease activity, single-stranded DNA binding activity
orf19.1124.2	orf19.1124.2	YLR172C	DPH5	CAGL0B04961g	DPH5	4664.78	4907.21	4713.04	5458.55	5118.66	5225.73	0.145646	0.0131224	Ortholog(s) have diphthine synthase activity and role in peptidyl-diphthamide biosynthetic process from peptidyl-histidine
orf19.839	orf19.839	YLR143W	DPH6	CAGL0M04521g	DPH6	1694.58	1726.61	1826.26	2529.82	2337.14	2540.14	0.497834	3.67131e-10	Ortholog(s) have diphthine-ammonia ligase activity and role in cellular response to drug, peptidyl-diphthamide biosynthetic process from peptidyl-histidine
orf19.6951	orf19.6951	YDR294C	DPL1	CAGL0H01309g	DPL1	15895.9	16149.6	16994.7	10310.9	10027.3	10387	-0.6744	4.26689e-46	Ortholog(s) have sphinganine-1-phosphate aldolase activity and role in calcium-mediated signaling, cellular response to starvation, sphingolipid metabolic process
orf19.5073	DPM1	YPR183W	DPM1	CAGL0G09955g	DPM1	5240.49	4475.8	4035.98	12874.8	12892.3	12508.4	1.47646	1.45692e-38	Ortholog(s) have dolichyl-phosphate beta-D-mannosyltransferase activity
orf19.6459	DPP3	YDR284C	DPP1	CAGL0H01177g	DPP1	2954.43	2858.04	3275.04	3102.85	3105.88	3665.72	0.120018	0.359283	Ortholog(s) have diacylglycerol diphosphate phosphatase activity, phosphatidate phosphatase activity, role in farnesol biosynthetic process, phospholipid metabolic process and fungal-type vacuole membrane localization
orf19.2407	DPS1-1	YLL018C	DPS1	CAGL0D06556g	DPS1	58147.1	50950.5	60041.2	43644.5	46620.1	47110.7	-0.300068	0.000616021	Ortholog(s) have RNA binding, aspartate-tRNA ligase activity, role in aspartyl-tRNA aminoacylation and cytoplasm, nucleus localization
orf19.2825	DRE2	YKR071C	DRE2	CAGL0G01947g	DRE2	0	0	0	42.3786	0	0	6.18366	0.162136	Ortholog(s) have 2 iron, 2 sulfur cluster binding, 4 iron, 4 sulfur cluster binding, electron transfer activity
orf19.3666	orf19.3666	YGR093W	DRN1	CAGL0G03069g	DRN1	357.844	440.39	486.523	605.277	657.175	639.427	0.567405	0.00186345	Ortholog(s) have RNA lariat debranching enzyme activator activity, enzyme activator activity, role in mRNA splicing, via spliceosome and cytosol, nucleus localization
orf19.6778	orf19.6778	YAL026C	DRS2	CAGL0G06270g	DRS2	7341.22	7219.01	7370.94	6765.84	7025.5	7218.21	-0.0619474	0.241409	Ortholog(s) have phosphatidylcholine flippase activity, phosphatidylethanolamine flippase activity, phosphatidylserine flippase activity
orf19.3517	orf19.3517	YOR223W	DSC3	CAGL0J04092g	DSC3	6270.64	6328.24	789.701	1224.37	1418.41	4983.63	-0.811957	0.498293	Ortholog(s) have role in positive regulation of cellular response to hypoxia, regulation of protein glycosylation, sterol regulatory element binding protein cleavage
#N/A	#N/A	YGL196W	DSD1	CAGL0D01804g	DSD1	3305.37	3273.47	3271.45	3620.61	3438.69	3189.33	0.0572928	0.514246	Ortholog(s) have D-serine ammonia-lyase activity and role in D-serine metabolic process
orf19.3629	DSE1	YER124C	DSE1	CAGL0K02277g	DSE1	14799.7	14288.2	16915.6	11094	10710.7	11857.2	-0.450534	2.06103e-06	Ortholog(s) have G-protein beta/gamma-subunit complex binding, mitogen-activated protein kinase kinase kinase binding activity
#N/A	#N/A	YHR143W	DSE2	CAGL0G05896g	DSE2	2797.69	5427.49	5233.11	3241.97	3041.19	3644.25	-0.438938	0.143343	Putative adhesin-like protein
#N/A	#N/A	YOR264W	DSE3	CAGL0C02827g	DSE3	7319.53	6952.37	8433.86	6900.35	6962.68	7960.14	-0.0570643	0.682291	Ortholog of S. cerevisiae : DSE3 and Saccharomyces cerevisiae S288C : YOR264W
orf19.6268	orf19.6268	YBR007C	DSF2	CAGL0C04169g	DSF2	1628.53	1310.19	1568.62	1453.77	1575.91	1458.48	-0.00591636	0.973543	Ortholog of S. cerevisiae : DSF2, C. albicans SC5314 : C1_06420C_A, C. dubliniensis CD36 : Cd36_06000, C. parapsilosis CDC317 : CPAR2_206290 and C. auris B8441 : B9J08_000601
orf19.5345	orf19.5345	YMR276W	DSK2	CAGL0M02937g	DSK2	0	0	7.18999	0	0	0	-3.77774	NA	Ortholog(s) have protein binding, bridging activity and role in protein localization to vacuole, spindle pole body duplication, ubiquitin-dependent ERAD pathway
orf19.2370	DSL1	YNL258C	DSL1	CAGL0J07964g	DSL1	6505.26	6531.96	6131.86	5370.11	5448.65	5995	-0.189385	0.014404	Ortholog(s) have role in ER-dependent peroxisome organization, retrograde vesicle-mediated transport, Golgi to endoplasmic reticulum and Dsl1/NZR complex, endoplasmic reticulum, nucleus, peroxisome localization
#N/A	#N/A	YIR010W	DSN1	CAGL0L09603g	DSN1	6113.9	5371.56	6012.03	5904.45	5697.08	5583.03	-0.0258966	0.796579	Ortholog(s) have role in chromosome segregation, monopolar spindle attachment to meiosis I kinetochore and kinetochore, nuclear MIS12/MIND complex, spindle pole localization
orf19.3624	MSU1	YMR287C	DSS1	CAGL0M07051g	DSS1	3492.67	3452.22	3344.54	3229.99	3209	3136.61	-0.104058	0.0574258	Exoribonuclease, along with helicase Suv3p forms the mtEXO mitochondrial RNA degradosome
orf19.6118	orf19.6118	YPR017C	DSS4	CAGL0K02475g	DSS4	1192.81	1354.13	759.742	2133.67	2054.96	1815.78	0.860023	0.000831052	GDP/GTP exchange factor for Sec4p; protein abundance decreased in ace2 mutant cells
orf19.4537	orf19.4537	YGL043W	DST1	CAGL0D06160g	DST1	1828.65	1878.4	1445.19	2442.3	2581.83	2545.99	0.554393	6.67571e-05	Ortholog(s) have RNA polymerase II complex binding, RNA polymerase II complex recruiting activity, RNA polymerase II regulatory region DNA binding activity
orf19.297	DTD2	YDL219W	DTD1	CAGL0G05610g	DTD1	1396.87	1196.34	1541.05	1028.14	934.67	1056.28	-0.453001	0.00265276	Ortholog(s) have D-leucyl-tRNA(Leu) deacylase activity, D-tyrosyl-tRNA(Tyr) deacylase activity and role in D-leucine catabolic process, D-tyrosine catabolic process, tRNA metabolic process
orf19.553	orf19.553	YBR180W	DTR1	CAGL0M06281g	DTR1	64.0767	65.9087	76.6932	63.5679	44.0617	56.621	-0.329358	0.409803	Acetate exporter in the plasma membrane, required for virulence in Galleria mellonella model
orf19.4913	orf19.4913	YOL087C	DUF1	CAGL0I07821g	DUF1	25973.7	25522.7	27955.9	15626.7	15368.2	16685.6	-0.736642	3.36504e-30	Ortholog(s) have ubiquitin binding activity
orf19.3915	orf19.3915	YFR044C	DUG1	CAGL0C02035g	DUG1	15226.6	14617.8	12602.9	16008.1	16658.1	15412.6	0.179613	0.0782216	Ortholog(s) have metallodipeptidase activity, omega peptidase activity, role in glutathione catabolic process and cytoplasm, fungal biofilm matrix localization
orf19.2455	orf19.2455	YBR281C	DUG2	CAGL0B03289g	DUG2	6708.34	5639.19	7321.81	3282.5	3419.94	3280.12	-0.978292	5.00473e-16	Ortholog(s) have glutathione hydrolase activity, omega peptidase activity, peptidase activity, role in glutathione catabolic process and cytoplasm, glutathione hydrolase complex, nuclear periphery localization
orf19.5159	DUG3	YNL191W	DUG3	CAGL0J11484g	DUG3	5159.65	3873.64	13834.7	2850.42	1319.98	957.677	-2.15679	0.00470152	Component of the Dug1p-Dug2p-Dug3p complex involved in glutathione degradation; required for glutathione utilization in C. glabrata when glutathione import is enabled by expression of the S. cerevisiae Opt1p transporter
orf19.4002	DUN1	YDL101C	DUN1	CAGL0L07326g	DUN1	999.596	1225.3	951.475	1645.4	1657.47	1648.84	0.639864	3.94143e-06	Ortholog(s) have protein kinase activity, protein serine/threonine kinase activity
orf19.780	DUR1,2	YBR208C	DUR1,2	CAGL0M05533g	DUR1,2	2199.31	1969.27	1899.36	1685.93	1638.72	1629.32	-0.293108	0.00252316	Ortholog(s) have role in nitrogen compound metabolic process
orf19.781	DUR3	YHL016C	DUR3	CAGL0K03157g	DUR3	2311.69	2020.2	2074.31	2636.69	2820.89	2653.38	0.340143	0.000250592	Putative plasma membrane polyamine transporter
#N/A	#N/A	#N/A	#N/A	CAGL0I08613g	DUR3	150.827	132.816	107.85	694.641	726.549	649.19	2.39832	3.46252e-36	Putative plasma membrane polyamine transporter
orf19.1404	orf19.1404	YML080W	DUS1	CAGL0H04235g	DUS1	35.4886	47.9336	59.9166	67.253	54.374	57.5973	0.327372	0.483871	Ortholog(s) have tRNA dihydrouridine synthase activity and role in tRNA modification
orf19.966	DUS4	YLR405W	DUS4	CAGL0M09911g	DUS4	1889.77	1670.69	1736.38	1522.87	1767.16	1670.32	-0.0948973	0.447156	Ortholog(s) have tRNA dihydrouridine synthase activity and role in tRNA modification
orf19.639	orf19.639	YDR370C	DXO1	CAGL0A02860g	DXO1	6340.63	6868.49	7235.53	6154.11	6308.32	6286.89	-0.12463	0.109147	Ortholog(s) have 5'-3' exonuclease activity and role in deadenylation-dependent decapping of nuclear-transcribed mRNA
orf19.5999	DYN1	YKR054C	DYN1	CAGL0K08294g	DYN1	1305.19	1242.28	1012.59	1754.11	1783.09	1606.87	0.530172	0.000259565	Ortholog(s) have ATP binding, ATP-dependent microtubule motor activity, minus-end-directed activity
orf19.1448.1	orf19.1448.1	YDR424C	DYN2	CAGL0F03091g	DYN2	1915.4	2023.2	2510.5	937.858	793.11	799.528	-1.34912	1.20448e-16	Ortholog(s) have ATP-dependent microtubule motor activity, plus-end-directed, protein-containing complex binding activity
#N/A	#N/A	YMR299C	DYN3	CAGL0M13695g	DYN3	831.025	892.764	765.734	1201.34	1202.79	1101.18	0.492819	1.9516e-05	Ortholog(s) have motor activity, role in nuclear migration along microtubule and cytoplasmic dynein complex, cytoplasmic microtubule localization
orf19.1626	orf19.1626	YHR068W	DYS1	CAGL0H07249g	DYS1	2948.51	2786.14	1578.2	6411.15	6809.88	6089.69	1.40057	3.55102e-08	Putative deoxyhypusine synthase
orf19.3077	VID21	YDR359C	EAF1	CAGL0A02651g	EAF1	301.653	440.39	462.556	541.709	836.235	367.061	0.535171	0.216186	Ortholog(s) have role in DNA repair, cellular protein-containing complex assembly and NuA4 histone acetyltransferase complex localization
orf19.2660	EAF3	YPR023C	EAF3	CAGL0K02321g	EAF3	3378.32	3621.99	4113.87	2460.72	2854.64	2627.02	-0.484458	6.19438e-05	Ortholog(s) have role in DNA repair, cellular response to DNA damage stimulus, establishment or maintenance of cell polarity regulating cell shape and histone deacetylation, more
#N/A	#N/A	YEL018W	EAF5	CAGL0M03289g	EAF5	953.264	836.841	808.874	1003.27	984.357	1126.56	0.260071	0.0627334	Ortholog(s) have role in DNA repair and NuA4 histone acetyltransferase complex, cytosol, nucleus localization
orf19.396	EAF6	YJR082C	EAF6	CAGL0M09295g	EAF6	146.883	201.721	329.541	32.2446	32.8119	35.1441	-2.7573	7.44066e-10	Ortholog(s) have role in DNA repair, histone acetylation and NuA3 histone acetyltransferase complex, NuA3a histone acetyltransferase complex, NuA3b histone acetyltransferase complex, NuA4 histone acetyltransferase complex localization
orf19.497	EAF7	YNL136W	EAF7	CAGL0K09746g	EAF7	1527	1586.8	1597.38	1469.43	1316.23	1039.68	-0.300242	0.0926189	Ortholog(s) have role in DNA repair, regulation of transcription by RNA polymerase II and NuA4 histone acetyltransferase complex localization
orf19.7034	orf19.7034	YKL204W	EAP1	CAGL0K00495g	EAP1	14701.2	14393.1	15028.3	13225.8	13317.9	14273.4	-0.112312	0.0487252	Ortholog(s) have eukaryotic initiation factor 4E binding activity and role in deadenylation-dependent decapping of nuclear-transcribed mRNA, mRNA catabolic process, negative regulation of translation
orf19.2703	orf19.2703	YMR171C	EAR1	CAGL0F07799g	EAR1	9965.4	10191.9	11202	8975.06	9081.4	9904.78	-0.165344	0.0535924	Ortholog(s) have role in protein transport to vacuole involved in ubiquitin-dependent protein catabolic process via the multivesicular body sorting pathway and endosome localization
orf19.4492	orf19.4492	YKL172W	EBP2	CAGL0L00341g	EBP2	578.662	453.372	297.186	1967.84	2321.21	2124.27	2.26903	6.8222e-17	Ortholog(s) have role in nuclear division, rRNA processing, ribosomal large subunit biogenesis and nuclear periphery, nucleolus, preribosome, large subunit precursor localization
orf19.6445	ECI1	YLR284C	ECI1	CAGL0F05071g	ECI1	3962.9	4153.25	4172.59	2493.89	2298.71	2463.02	-0.760018	1.64956e-30	Ortholog(s) have dodecenoyl-CoA delta-isomerase activity, role in fatty acid beta-oxidation, filamentous growth and peroxisome localization
#N/A	#N/A	YGR146C	ECL1	CAGL0E03025g	ECL1	149.841	159.779	140.205	289.28	329.994	387.561	1.16081	1.28188e-07	Ortholog of S. cerevisiae : ECL1 and Saccharomyces cerevisiae S288C : YGR146C
orf19.5299	ECM1	YAL059W	ECM1	CAGL0D00220g	ECM1	108.437	76.8935	133.015	388.778	442.492	453.945	2.01718	7.1521e-13	Ortholog(s) have role in ribosomal large subunit export from nucleus and nucleolus, nucleus, preribosome, large subunit precursor localization
#N/A	#N/A	YEL030W	ECM10	CAGL0I03322g	ECM10	0	0	0	72.7807	0	8.78602	7.12822	0.048661	Ortholog(s) have role in protein targeting to mitochondrion, spore germination and mitochondrial nucleoid, mitochondrion localization
orf19.299	ECM14	YHR132C	ECM14	CAGL0G06072g	ECM14	806.38	1944.31	3887.39	1322.95	1147.48	1885.09	-0.607768	0.323887	Has domain(s) with predicted metallocarboxypeptidase activity, zinc ion binding activity and role in proteolysis
orf19.7436.1	ECM15	YBL001C	ECM15	CAGL0C04367g	ECM15	16739.8	17186.2	19264.4	14306.5	13568.2	14105.5	-0.341335	1.14494e-05	Ortholog of S. cerevisiae : ECM15, C. albicans SC5314 : C3_06480C_A/ECM15, C. dubliniensis CD36 : Cd36_86440, C. parapsilosis CDC317 : CPAR2_404200 and C. auris B8441 : B9J08_004832
orf19.2090	orf19.2090	YMR128W	ECM16	CAGL0K03795g	ECM16	579.648	395.452	284.005	1563.4	1702.47	1588.32	1.94548	2.50627e-11	Ortholog(s) have RNA helicase activity, role in maturation of SSU-rRNA from tricistronic rRNA transcript (SSU-rRNA, 5.8S rRNA, LSU-rRNA), ribosome biogenesis and nucleolus, small-subunit processome localization
orf19.6958	ECM18	YDR125C	ECM18	CAGL0B01969g	ECM18	463.324	503.303	371.483	847.573	854.984	1083.61	1.05669	3.15484e-07	Putative protein; gene is downregulated in azole-resistant strain
#N/A	#N/A	YLR390W	ECM19	CAGL0H06435g	ECM19	2614.33	2788.14	2473.36	2412.82	2354.02	2063.74	-0.205572	0.0703756	Ortholog of S. cerevisiae : ECM19 and Saccharomyces cerevisiae S288C : YLR390W
orf19.5364	orf19.5364	YBR065C	ECM2	CAGL0L07458g	ECM2	145.898	153.787	134.213	320.604	333.744	320.202	1.16524	5.49256e-12	Ortholog(s) have role in mRNA splicing, via spliceosome and Prp19 complex, post-mRNA release spliceosomal complex, spliceosomal complex localization
orf19.4887	ECM21	YBL101C	ECM21	CAGL0M09449g	ECM21	9753.46	9758.49	10920.4	8949.26	9285.77	9792.51	-0.118612	0.167426	Ortholog(s) have ubiquitin protein ligase binding activity and role in ubiquitin-dependent endocytosis
orf19.391	UPC2	YLR228C	ECM22	CAGL0C01199g	ECM22	37.4602	46.935	7.18999	277.304	251.245	398.3	3.33186	1.50996e-06	Putative Zn(2)-Cys(6) binuclear cluster transcription factor, involved in transcriptional regulation of ergosterol biosynthesis and uptake
orf19.4958	ECM25	YJL201W	ECM25	CAGL0F02453g	ECM25	359.815	138.808	177.353	422.865	628.113	613.069	1.29883	0.00538632	Ortholog(s) have role in cellular response to biotic stimulus, cellular response to starvation and filamentous growth, more
orf19.4981	orf19.4981	YJR106W	ECM27	CAGL0C04961g	ECM27	1483.62	1638.73	1265.44	1595.65	1553.41	1743.54	0.156381	0.325018	Ortholog(s) have role in cellular calcium ion homeostasis, regulation of G0 to G1 transition
orf19.1563	ECM3	YOR092W	ECM3	CAGL0L03696g	ECM3	4294.12	4070.36	4436.22	4926.98	5146.78	5298.95	0.264376	9.78995e-05	Has domain(s) with predicted role in transmembrane transport and integral component of membrane localization
orf19.2996	orf19.2996	YLR436C	ECM30	CAGL0M00924g	ECM30	11608.7	11024.7	11911.4	7492.73	7724.86	7814.68	-0.584703	1.59563e-28	Ortholog of S. cerevisiae : ECM30, C. albicans SC5314 : C1_03050W_A, C. dubliniensis CD36 : Cd36_02850, C. parapsilosis CDC317 : CPAR2_110240 and C. auris B8441 : B9J08_004952
orf19.6057	orf19.6057	YBR176W	ECM31	CAGL0M06215g	ECM31	1454.05	1715.62	1273.83	1696.99	1663.09	1729.87	0.19532	0.226679	Ortholog(s) have 3-methyl-2-oxobutanoate hydroxymethyltransferase activity, role in pantothenate biosynthetic process and mitochondrion localization
orf19.702	orf19.702	YER176W	ECM32	CAGL0L12034g	ECM32	1086.35	792.902	37.1483	575.797	555.927	532.043	-0.204182	0.870098	Ortholog(s) have DNA helicase activity, role in regulation of translational termination and cytoplasmic stress granule, polysome localization
orf19.3010.1	ECM33	YBR078W	ECM33	CAGL0M01826g	ECM33	90.6932	80.888	45.5366	11.9766	25.312	30.263	-1.68825	0.00776963	Ecm33-family protein with a predicted role in cell wall biogenesis and organization; predicted GPI-anchor
orf19.6053	CIS2	YLR299W	ECM38	CAGL0I00506g	ECM38	5753.1	6726.69	7414.08	4950.01	4520.54	5060.75	-0.452997	0.0003624	Ortholog(s) have glutathione hydrolase activity, role in glutathione catabolic process, xenobiotic metabolic process and fungal-type vacuole localization
orf19.2613	ECM4	YKR076W	ECM4	CAGL0G02101g	ECM4	33151.3	33969	34316.6	14288	14645.4	14119.1	-1.23634	3.19275e-274	Putative omega class glutathione transferase; gene is downregulated in azole-resistant strain
orf19.5643	ECM7	YLR443W	ECM7	CAGL0M00748g	ECM7	4310.88	4216.16	4089.91	5200.59	0	4754.22	-0.341867	0.912432	Putative integral membrane protein required for high-affinity Ca2+ influx
#N/A	#N/A	YBR076W	ECM8	CAGL0M01892g	ECM8	173.5	250.653	214.501	486.433	465.929	484.208	1.1698	1.95389e-08	Ortholog of S. cerevisiae : ECM8 and Saccharomyces cerevisiae S288C : YBR076W
orf19.5412	orf19.5412	YKR004C	ECM9	CAGL0L02255g	ECM9	870.457	1007.6	1043.75	941.543	1010.61	1094.35	0.0607505	0.715276	Ortholog of S. cerevisiae : ECM9, C. albicans SC5314 : C3_00510W_A, C. dubliniensis CD36 : Cd36_80470, C. parapsilosis CDC317 : CPAR2_503390 and C. auris B8441 : B9J08_003812
orf19.5053	orf19.5053	YFR027W	ECO1	CAGL0I09042g	ECO1	2759.24	3432.25	3554.25	4359.47	4100.55	4072.81	0.363163	0.00619397	Ortholog(s) have acetyltransferase activity
orf19.2107	MUQ1	YGR007W	ECT1	CAGL0F08723g	ECT1	387169	411827	457861	240203	221504	185325	-0.957909	1.26736e-14	Ortholog(s) have ethanolamine-phosphate cytidylyltransferase activity and role in phosphatidylethanolamine biosynthetic process
#N/A	#N/A	YGL222C	EDC1	CAGL0I06941g	EDC1	1178.03	1027.58	991.02	1541.29	1560.91	1502.41	0.525733	1.8033e-06	Ortholog(s) have mRNA binding activity, role in deadenylation-dependent decapping of nuclear-transcribed mRNA, positive regulation of translation in response to stress and Dcp1-Dcp2 complex, cytoplasm, nucleus localization
orf19.6858	EDC3	YEL015W	EDC3	CAGL0M03333g	EDC3	11498.3	11511.1	12358.4	9095.74	9106.71	9557.24	-0.349294	7.96719e-10	Ortholog(s) have mRNA binding activity
orf19.1166	CTA3	YBL047C	EDE1	CAGL0F04609g	EDE1	45653.2	43445.8	48017.2	27171.2	27082.9	28460.9	-0.729144	1.2323e-36	Ortholog(s) have ubiquitin binding activity and role in actin cortical patch organization, endocytosis, endoplasmic reticulum unfolded protein response, positive regulation of cytokinesis, regulation of protein localization
orf19.3838	EFB1	YAL003W	EFB1	CAGL0F08547g	EFB1	7002.1	4938.16	2145.01	14195.9	19304.6	13299.1	1.73221	2.45841e-05	Translation elongation factor eEF1beta; protein abundance decreased in ace2 mutant cells
#N/A	#N/A	YHL039W	EFM1	CAGL0E04070g	EFM1	3722.36	3685.9	3267.85	4233.26	4192.42	4307.1	0.253618	0.00198981	Ortholog(s) have protein-lysine N-methyltransferase activity and role in peptidyl-lysine monomethylation
orf19.5808	orf19.5808	YBR271W	EFM2	CAGL0I09438g	EFM2	196.173	189.737	220.493	341.793	391.868	368.037	0.863352	5.29917e-07	Ortholog(s) have S-adenosylmethionine-dependent methyltransferase activity, protein-lysine N-methyltransferase activity
orf19.2066	orf19.2066	YJR129C	EFM3	CAGL0M00572g	EFM3	1314.06	1549.85	1392.46	1911.64	1901.22	1938.78	0.434191	1.39668e-05	Ortholog(s) have protein-lysine N-methyltransferase activity and role in peptidyl-lysine trimethylation
orf19.3582	orf19.3582	YIL064W	EFM4	CAGL0M12639g	EFM4	24.6449	36.9488	16.7766	16.5829	16.8747	14.6434	-0.708949	0.307086	Ortholog(s) have protein-lysine N-methyltransferase activity and role in peptidyl-lysine dimethylation, peptidyl-lysine monomethylation, vesicle-mediated transport
#N/A	#N/A	YNL024C	YNL024C	CAGL0M06897g	EFM6	2230.85	2493.55	2278.03	3681.41	3465.87	3529.05	0.608316	6.69189e-15	Ortholog of S. cerevisiae : EFM6 and Saccharomyces cerevisiae S288C : YNL024C
orf19.4798	orf19.4798	YMR212C	EFR3	CAGL0F03773g	EFR3	3363.53	3031.8	2735.79	4933.43	5158.03	4892.84	0.714128	3.93742e-12	Ortholog(s) have role in protein localization to plasma membrane and plasma membrane localization
#N/A	#N/A	YDR385W	EFT2	CAGL0A03234g	EFT2	58349.2	47355.4	38697.7	57951.9	62590.1	58458.3	0.309843	0.0701238	Elongation factor 2
orf19.1154	EGD1	YPL037C	EGD1	CAGL0L12540g	EGD1	15498.7	15744.2	15326.7	14273.3	15262.2	13589.1	-0.11088	0.100087	Ortholog(s) have unfolded protein binding activity, role in macroautophagy, posttranslational protein targeting to endoplasmic reticulum membrane and nascent polypeptide-associated complex, polysomal ribosome localization
orf19.5858	EGD2	YHR193C	EGD2	CAGL0M07161g	EGD2	0	1763.56	0	0	0	0	-25.5907	NA	Alpha subunit of the nascent polypeptide-associated complex; protein abundance decreased in ace2 mutant cells
orf19.4031	orf19.4031	YIR007W	YIR007W	CAGL0L09493g	EGH1	803.423	925.718	865.195	2042.47	1894.65	2318.53	1.26975	1.18517e-22	Ortholog(s) have steryl-beta-glucosidase activity, role in ergosteryl 3-beta-D-glucoside catabolic process and cytosol localization
#N/A	#N/A	YCR075W-A	YCR075W-A	CAGL0M07001g	EGO2	4244.83	5200.8	5005.43	2739.87	2727.14	3025.32	-0.766899	2.73704e-11	Ortholog(s) have role in TORC1 signaling, protein localization to vacuole and EGO complex, fungal-type vacuole membrane localization
#N/A	#N/A	YNR034W-A	YNR034W-A	CAGL0M11000g	EGO4	75685.4	96580.3	94886.3	44061.8	39127.7	40327.9	-1.11294	8.09783e-21	Ortholog(s) have cytosol localization
#N/A	#N/A	YNL327W	EGT2	CAGL0D02530g	EGT2	1698.53	1250.27	807.676	1369.94	1390.29	1107.04	0.0415236	0.920442	Putative endoglucanase; glycoside hydrolase; predicted GPI-anchor
orf19.3040	EHT1	YBR177C	EHT1	CAGL0M06237g	EHT1	9567.14	9707.56	8459.02	10509	9736.7	10155.7	0.132299	0.135906	Ortholog(s) have alcohol O-butanoyltransferase activity, short-chain carboxylesterase activity and role in cellular lipid metabolic process, medium-chain fatty acid biosynthetic process, medium-chain fatty acid catabolic process
#N/A	#N/A	YDR147W	EKI1	CAGL0E01309g	EKI1	2852.89	2755.19	2728.6	4981.33	4980.85	5276.5	0.869831	3.34872e-52	Ortholog(s) have choline kinase activity, ethanolamine kinase activity and role in phosphatidylcholine biosynthetic process, phosphatidylethanolamine biosynthetic process
orf19.1028	ELA1	YNL230C	ELA1	CAGL0J07414g	ELA1	287.852	217.699	246.856	444.054	356.243	400.252	0.673868	0.00179633	Ortholog(s) have ubiquitin-protein transferase activity, role in ubiquitin-dependent protein catabolic process and Cul3-RING ubiquitin ligase complex, elongin complex localization
orf19.6849	ELC1	YPL046C	ELC1	CAGL0L12716g	ELC1	102.523	112.844	124.626	56.1977	37.4993	43.9301	-1.30278	0.000131984	Ortholog(s) have ubiquitin-protein transferase activity and role in global genome nucleotide-excision repair, ubiquitin-dependent protein catabolic process
orf19.6623	orf19.6623	YKL160W	ELF1	CAGL0E06270g	ELF1	0	0	10369.2	0	84.3735	0	-6.94107	NA	Ortholog(s) have RNA polymerase II complex binding activity and role in chromatin-mediated maintenance of transcription, transcription elongation from RNA polymerase II promoter
orf19.7621	orf19.7621	YOR144C	ELG1	CAGL0K09438g	ELG1	351.929	345.522	316.36	722.279	685.3	792.695	1.11635	2.58028e-16	Ortholog(s) have chromatin binding activity
orf19.5376	orf19.5376	YKL048C	ELM1	CAGL0M13167g	ELM1	11.8295	13.9806	13.1816	11.9766	12.1873	10.7385	-0.158821	0.851275	Ortholog(s) have protein serine/threonine kinase activity
#N/A	#N/A	YJL196C	ELO1	CAGL0K00583g	ELO1	13699.6	14098.5	14453.1	8856.21	8103.6	9335.64	-0.684161	3.70654e-20	Ortholog(s) have fatty acid elongase activity and role in fatty acid elongation, unsaturated fatty acid
orf19.6343	FEN1	YCR034W	ELO2	CAGL0L08184g	ELO2	1371.24	1337.15	747.759	2761.98	3223.07	2808.6	1.34667	5.41548e-07	Predicted fatty acid elongase with role in sphingolipid biosynthetic process; mutants show reduced sensitivity to caspofungin and increased sensitivity to micafungin
orf19.2711	orf19.2711	YGR200C	ELP2	CAGL0K00957g	ELP2	4484.38	3993.47	3790.32	3859.22	4891.79	4568.73	0.118458	0.436488	Ortholog(s) have microtubule binding activity, role in protein urmylation, regulation of transcription by RNA polymerase II, tRNA wobble uridine modification and Elongator holoenzyme complex, cytoplasm, nucleus localization
orf19.3759	orf19.3759	YPL101W	ELP4	CAGL0H05863g	ELP4	2335.35	2674.3	1912.54	2943.47	2940.88	2398.58	0.258626	0.180192	Ortholog(s) have ATPase activity, tRNA binding activity
orf19.4701	orf19.4701	YMR312W	ELP6	CAGL0M13959g	ELP6	8824.84	8876.71	8880.84	7780.16	7816.73	7987.47	-0.172666	5.09156e-07	Ortholog(s) have ATPase activity, tRNA binding activity, role in protein urmylation, regulation of transcription by RNA polymerase II, tRNA wobble uridine modification and Elongator holoenzyme complex localization
orf19.4131	orf19.4131	YCL045C	EMC1	CAGL0B00660g	EMC1	9010.17	9271.16	8152.25	8130.25	8158.91	8352.58	-0.101524	0.195909	Ortholog(s) have ER membrane protein complex localization
#N/A	#N/A	YDR056C	YDR056C	CAGL0E04664g	EMC10	5402.16	5532.34	4958.7	5884.18	6043.01	5843.68	0.160733	0.0227803	Ortholog of S. cerevisiae : EMC10 and Saccharomyces cerevisiae S288C : YDR056C
orf19.3939	orf19.3939	YJR088C	EMC2	CAGL0M09185g	EMC2	4085.14	559.226	413.424	269.933	2360.58	527.161	-0.679672	0.66673	Ortholog(s) have ER membrane protein complex localization
orf19.6462	orf19.6462	YKL207W	EMC3	CAGL0K00407g	EMC3	7155.89	7455.68	7586.64	5722.96	5887.39	5367.28	-0.386609	1.2e-09	Ortholog(s) have ER membrane protein complex localization
orf19.3730	orf19.3730	YIL027C	EMC5	CAGL0I05324g	EMC5	4863.91	6098.56	5827.49	3720.11	3180.88	3453.88	-0.697195	5.00298e-08	Ortholog(s) have ER membrane protein complex localization
orf19.2698	orf19.2698	YLL014W	EMC6	CAGL0D05522g	EMC6	20597.2	19381.2	20643.7	14058.6	12900.7	13703.3	-0.576096	1.96233e-22	Ortholog(s) have ER membrane protein complex localization
orf19.665	NEP1	YLR186W	EMG1	CAGL0B01232g	EMG1	1511.22	1666.69	1378.08	1827.81	0	1624.44	-0.40021	0.888393	Ortholog(s) have rRNA (pseudouridine) methyltransferase activity
orf19.3533	orf19.3533	YDR512C	EMI1	CAGL0K05797g	EMI1	135.054	0	0	194.389	155.622	0	1.37347	0.708202	Ortholog(s) have role in mitochondrion organization
#N/A	#N/A	YDR516C	EMI2	CAGL0F00605g	EMI2	654872	693108	762897	363831	326510	361956	-1.0043	2.97545e-32	Aldohexose specific glucokinase
orf19.731	EMP46	YLR080W	EMP46	CAGL0L13244g	EMP46	4806.74	5155.86	4425.44	4031.5	4256.17	3900.99	-0.239584	0.0103679	Ortholog(s) have carbohydrate binding activity, role in endoplasmic reticulum to Golgi vesicle-mediated transport and COPII-coated ER to Golgi transport vesicle, Golgi membrane localization
#N/A	#N/A	YFL048C	EMP47	CAGL0K12914g	EMP47	14495.1	14867.4	14534.6	10890.4	10332	10118.6	-0.486047	6.33272e-24	Ortholog(s) have carbohydrate derivative binding activity and role in endoplasmic reticulum to Golgi vesicle-mediated transport
orf19.3658	orf19.3658	YER140W	EMP65	CAGL0I06853g	EMP65	6671.86	6568.91	7058.17	4544.65	4475.54	4294.41	-0.608052	1.71228e-25	Ortholog(s) have integral component of endoplasmic reticulum membrane localization
#N/A	#N/A	YDR040C	ENA1	CAGL0K12034g	ENA1	0	0	1.19833	30.4021	0	13.6671	5.27828	0.0781653	Na(+)-ATPase with broad substrate specificity; plays a role in sodium detoxification; highly upregulated by increased osmotic pressure or sodium concentration
orf19.1711	END3	YNL084C	END3	CAGL0J05544g	END3	4246.81	4225.15	4342.75	2656.96	3359	2745.14	-0.548563	6.42683e-06	Ortholog(s) have protein binding, bridging activity, role in ascospore wall assembly, endocytosis and actin cytoskeleton-regulatory complex localization
orf19.395	ENO1	YHR174W	ENO2	CAGL0I02486g	ENO2	375546	375029	319903	485337	507128	497114	0.476644	1.09504e-08	Putative enolase I; protein abundance increased in azole resistant strain and in ace2 mutant cells
orf19.5507	ENP1	YBR247C	ENP1	CAGL0C01639g	ENP1	892.145	0	1670.47	1343.22	0	0	-0.931824	0.853163	Ortholog(s) have snoRNA binding activity
orf19.6686	ENP2	YGR145W	ENP2	CAGL0E03069g	ENP2	205.045	167.768	115.04	374.037	464.054	429.539	1.37462	4.48063e-06	Ortholog(s) have role in cellular response to drug, maturation of SSU-rRNA from tricistronic rRNA transcript (SSU-rRNA, 5.8S rRNA, LSU-rRNA), ribosomal small subunit biogenesis and nucleolus, small-subunit processome localization
orf19.1444	orf19.1444	YLR206W	ENT2	CAGL0A03872g	ENT2	20553.8	0	0	15294.1	0	15192	0.568838	NA	Ortholog(s) have phosphatidylinositol-4,5-bisphosphate binding activity, role in actin cortical patch assembly, actin filament organization, endocytosis and actin cortical patch localization
#N/A	#N/A	YDR153C	ENT5	CAGL0E01199g	ENT5	9239.86	8834.77	9542.32	9302.11	9122.65	9080.84	-0.00559041	0.935656	Ortholog(s) have clathrin binding, phosphatidylinositol-3,5-bisphosphate binding activity
orf19.4528	orf19.4528	YLR065C	ENV10	CAGL0F01617g	ENV10	4695.34	4891.23	4677.09	4230.49	4547.73	3984.95	-0.160368	0.0503833	Ortholog(s) have role in vacuolar protein processing
orf19.4521	orf19.4521	YOR246C	ENV9	CAGL0K09152g	ENV9	1105.08	907.743	1050.94	1155.28	2816.2	1086.54	0.723311	0.106573	Ortholog(s) have role in vacuolar protein processing, vacuole organization and mitochondrion localization
orf19.6416	orf19.6416	YNL080C	EOS1	CAGL0J05456g	EOS1	2285.07	2555.46	2306.79	3253.94	3166.82	3516.36	0.475146	1.76935e-07	Ortholog(s) have role in cellular response to oxidative stress, protein N-linked glycosylation and endoplasmic reticulum membrane localization
#N/A	#N/A	#N/A	#N/A	CAGL0E06644g	EPA1	615.136	563.22	630.322	103.183	54.374	77.1218	-2.94549	4.13339e-24	Sub-telomerically encoded adhesin with a role in cell adhesion; GPI-anchored cell wall protein; N-terminal ligand binding domain binds to ligands containing a terminal galactose residue; belongs to adhesin cluster I
#N/A	#N/A	#N/A	#N/A	CAGL0A01284g	EPA10	2425.06	2181.98	2053.94	1568.01	1574.03	1690.82	-0.463428	1.12373e-05	Putative adhesin-like protein; belongs to adhesin cluster I
#N/A	#N/A	#N/A	#N/A	CAGL0L13299g	EPA11	3223.55	3095.71	4019.2	2865.16	3187.44	3230.33	-0.155047	0.326832	Putative adhesin; belongs to adhesin cluster I
#N/A	#N/A	#N/A	#N/A	CAGL0M00132g	EPA12	1341.67	2578.43	2608.77	1741.21	2249.96	3140.52	0.127491	0.771929	Putative adhesin-like cell wall protein; belongs to adhesin cluster I
#N/A	#N/A	#N/A	#N/A	CAGL0J11968g	EPA15	129.139	43.9392	164.171	60.8041	48.7491	106.409	-0.642229	0.403262	Putative adhesin-like cell wall protein; belongs to adhesin cluster I
#N/A	#N/A	#N/A	#N/A	CAGL0A00110g	EPA19	2.95739	9.98617	13.1816	8.29147	0	4.88112	-0.983651	0.608093	Putative adhesin-like protein; belongs to adhesin cluster I; appears artificially broken into fragments due to sequencing errors; predicted GPI anchor
#N/A	#N/A	#N/A	#N/A	CAGL0E06666g	EPA2	46.3324	72.8991	115.04	29.4808	34.6869	7.8098	-1.69954	0.0371887	Epithelial adhesion protein; predicted GPI-anchor; belongs to adhesin cluster I
#N/A	#N/A	#N/A	#N/A	CAGL0E00275g	EPA20	1594.03	1526.89	1658.49	922.196	864.359	802.457	-0.883778	2.74129e-18	Putative adhesin; belongs to adhesin cluster I
#N/A	#N/A	#N/A	#N/A	CAGL0D06732g	EPA21	26.6165	14.9793	26.3633	14.7404	13.1248	15.6196	-0.64185	0.350015	Pseudogene with a predicted GPI-anchor sequence; putative adhesin-like protein; belongs to adhesin cluster I
#N/A	#N/A	#N/A	#N/A	CAGL0K00170g	EPA22	448.537	296.589	22.7683	91.2062	164.997	363.156	-0.310768	0.813156	Putative adhesin-like protein; belongs to adhesin cluster I
#N/A	#N/A	#N/A	#N/A	CAGL0E06688g	EPA3	120.267	90.8742	133.015	56.1977	56.249	34.1679	-1.22853	0.00284393	Epithelial adhesion protein; belongs to adhesin cluster I; GPI-anchored
#N/A	#N/A	#N/A	#N/A	CAGL0C00110g	EPA6	1790.2	1752.57	2153.4	1143.3	1152.17	1254.45	-0.681694	1.7932e-07	Sub-telomerically encoded adhesin with a role in cell adhesion; binds to ligands containing a terminal galactose residue; expressed during murine urinary tract infection, biofilm-upregulated; belongs to adhesin cluster I
#N/A	#N/A	#N/A	#N/A	CAGL0C05643g	EPA7	12.8153	23.9668	16.7766	13.8191	4.68741	4.88112	-1.19282	0.220648	Adhesin-like protein with a predicted GPI-anchor; belongs to adhesin cluster I; strain BG14 encodes the full-length protein, whereas CBS138 contains a stop codon that terminates the ORF at codon 379
#N/A	#N/A	#N/A	#N/A	CAGL0C00847g	EPA8	15139.8	21426.3	29215.3	17246.3	12268.8	11427.7	-0.684035	0.0181155	Putative adhesin-like protein; belongs to adhesin cluster I
#N/A	#N/A	#N/A	#N/A	CAGL0A01366g	EPA9	43.375	54.924	41.9416	27.6382	36.5618	19.5245	-0.744282	0.161633	Putative adhesin; belongs to adhesin cluster I
orf19.7529	EPL1	YFL024C	EPL1	CAGL0K12386g	EPL1	6258.81	5474.42	5192.37	4224.04	4423.04	4188.98	-0.39922	6.37616e-05	Ortholog(s) have histone acetyltransferase activity and role in DNA repair, histone acetylation, positive regulation of macroautophagy, regulation of transcription by RNA polymerase II
orf19.6871	orf19.6871	YMR124W	EPO1	CAGL0K03707g	EPO1	3975.71	3781.76	4499.74	4350.26	4573.98	4727.86	0.15583	0.142206	Ortholog(s) have role in endoplasmic reticulum polarization and cellular bud neck localization
orf19.1392	orf19.1392	YIL005W	EPS1	CAGL0J02068g	EPS1	14344.3	16052.8	14553.7	11535.3	10956.4	11780.1	-0.391388	5.68631e-08	Ortholog(s) have protein disulfide isomerase activity, protein-disulfide reductase (glutathione) activity, unfolded protein binding activity and role in protein retention in ER lumen, ubiquitin-dependent ERAD pathway
orf19.3695	orf19.3695	YHR123W	EPT1	CAGL0L13068g	EPT1	125.196	78.8908	64.7099	291.123	263.433	314.344	1.68886	1.44971e-06	Ortholog(s) have diacylglycerol cholinephosphotransferase activity, ethanolaminephosphotransferase activity and role in phosphatidylcholine biosynthetic process, phosphatidylethanolamine biosynthetic process
orf19.6691	orf19.6691	YHR032W	ERC1	CAGL0J00495g	ERC1	0	0	655.487	0	0	0	-24.2347	NA	Ortholog(s) have role in S-adenosylmethionine biosynthetic process
orf19.5065	ERD1	YDR414C	ERD1	CAGL0F02871g	ERD1	1240.13	1217.31	1083.29	1501.68	1675.28	1618.58	0.43671	5.90083e-05	Ortholog(s) have role in protein glycosylation, protein retention in ER lumen and membrane localization
orf19.2756	orf19.2756	YBL040C	ERD2	CAGL0F04455g	ERD2	17165.7	18783	17504	11923.1	11990.4	11502.9	-0.593861	1.04866e-25	Ortholog(s) have HDEL sequence binding activity, role in endoplasmic reticulum to Golgi vesicle-mediated transport and integral component of endoplasmic reticulum membrane localization
orf19.4466	orf19.4466	YLR246W	ERF2	CAGL0G08217g	ERF2	3163.42	3285.45	3275.04	1898.75	1751.22	1654.7	-0.873992	4.96483e-26	Ortholog(s) have palmitoyltransferase activity, protein-cysteine S-palmitoyltransferase activity and role in protein palmitoylation, protein targeting to membrane
orf19.406	ERG1	YGR175C	ERG1	CAGL0D05940g	ERG1	3886	3774.77	3254.67	257.957	793.11	747.788	-2.60137	5.62338e-10	Squalene epoxidase with a role in ergosterol synthesis; involved in growth under conditions of low oxygen tension
orf19.1591	ERG10	YPL028W	ERG10	CAGL0L12364g	ERG10	0	0	0	1.84255	0	40.0252	6.16561	0.145008	Ortholog(s) have acetyl-CoA C-acetyltransferase activity, role in ergosterol biosynthetic process and cytoplasm, intracellular localization
orf19.922	ERG11	YHR007C	ERG11	CAGL0E04334g	ERG11	0.985795	1.99723	2.39666	18.4255	4.68741	0	2.11178	0.334395	Putative cytochrome P-450 lanosterol 14-alpha-demethylase; target enzyme of azole antifungal drugs; increased protein abundance in azole resistant strain
orf19.4809	ERG12	YMR208W	ERG12	CAGL0F03861g	ERG12	28528.9	26734	31374.7	14796.6	15211.6	17502.7	-0.866716	6.61449e-17	Ortholog(s) have mevalonate kinase activity and role in ergosterol biosynthetic process, farnesyl diphosphate biosynthetic process, mevalonate pathway, isopentenyl diphosphate biosynthetic process, mevalonate pathway
orf19.7312	ERG13	YML126C	ERG13	CAGL0H04081g	ERG13	10869.4	10364.6	9084.55	13641.3	15142.2	13386	0.475861	3.44655e-06	3-hydroxy-3-methylglutaryl coenzyme A synthase; protein abundance increased in ace2 mutant cells
orf19.6026	ERG2	YMR202W	ERG2	CAGL0L10714g	ERG2	244.477	152.788	3491.94	70.9381	68.4362	205.983	-3.49333	NA	C-8 sterol isomerase
orf19.1598	ERG24	YNL280C	ERG24	CAGL0I02970g	ERG24	6165.16	6412.12	6237.32	5651.1	5892.08	5779.25	-0.119281	0.0120898	Ortholog(s) have delta14-sterol reductase activity and role in cellular response to drug, ergosterol biosynthetic process, filamentous growth of a population of unicellular organisms in response to biotic stimulus, pathogenesis
orf19.3732	ERG25	YGR060W	ERG25	CAGL0K04477g	ERG25	3381.28	3275.47	2454.18	12533	15838.8	13132.2	2.18726	1.95288e-39	Ortholog(s) have C-4 methylsterol oxidase activity, role in ergosterol biosynthetic process and endoplasmic reticulum membrane, plasma membrane localization
orf19.3240	ERG27	YLR100W	ERG27	CAGL0M11506g	ERG27	4180.76	4510.75	3831.07	4533.59	4361.17	4304.18	0.07556	0.457548	Ortholog(s) have 3-keto sterol reductase activity, role in cellular response to drug, ergosterol biosynthetic process and endoplasmic reticulum, endoplasmic reticulum membrane, lipid droplet localization
orf19.2016	ERG28	YER044C	ERG28	CAGL0J02684g	ERG28	31.5454	0.998617	58.7183	503.937	22.4996	451.992	3.42463	0.0173639	Ortholog(s) have protein binding, bridging activity, role in demethylation, ergosterol biosynthetic process and endoplasmic reticulum membrane localization
orf19.3804	orf19.3804	YMR134W	ERG29	CAGL0K03927g	ERG29	5491.86	6085.57	5783.15	5775.47	5877.08	6623.69	0.0740996	0.474765	Ortholog(s) have role in cellular iron ion homeostasis, ergosterol biosynthetic process, mitochondrion organization
orf19.767	ERG3	YLR056W	ERG3	CAGL0F01793g	ERG3	2443.79	2339.76	1695.64	10771.5	13117.3	11860.2	2.46353	2.0392e-47	Delta 5,6 sterol desaturase; C-5 sterol desaturase; predicted transmembrane domain and endolasmic reticulum (ER) binding motif; gene used for molecular typing of C. glabrata strain isolates
orf19.5379	ERG4	YGL012W	ERG4	CAGL0A00429g	ERG4	6826.63	6158.47	4949.11	8958.47	9485.45	8622.99	0.593607	3.48046e-05	Putative C24 sterol reductase
orf19.5178	ERG5	YMR015C	ERG5	CAGL0M07656g	ERG5	12764.1	13217.7	11806	18006.3	18842.5	16469.9	0.496638	2.99214e-09	Putative C22 sterol desaturase
orf19.1631	ERG6	YML008C	ERG6	CAGL0H04653g	ERG6	28958.7	26008	20366.8	37417.6	39565.5	34570.1	0.566319	0.000195407	C24 sterol methyltransferase; mutation confers resistance to amphotericin B and nystatin and increased sensitivity to azoles
orf19.1570	ERG7	YHR072W	ERG7	CAGL0J10824g	ERG7	4425.23	4908.2	3964.08	6377.98	7107.06	6475.3	0.585711	1.69894e-07	Ortholog(s) have lanosterol synthase activity, role in ergosterol biosynthetic process and lipid droplet localization
orf19.4606	ERG8	YMR220W	ERG8	CAGL0F03993g	ERG8	10127.1	10309.7	10303.3	12706.2	13324.4	12711.4	0.333843	3.93806e-16	Ortholog(s) have phosphomevalonate kinase activity
orf19.3616	ERG9	YHR190W	ERG9	CAGL0M07095g	ERG9	8577.4	8347.44	7591.43	9157.47	9524.83	9214.59	0.186102	0.0105671	Squalene synthase (farnesyl-diphosphate farnesyl transferase); catalyzes the first step in sterol biosynthesis
orf19.641	orf19.641	YFR041C	ERJ5	CAGL0C02123g	ERJ5	15865.4	15682.3	15803.6	14160	14234.7	15432.2	-0.111628	0.0536682	Ortholog(s) have role in protein folding and endoplasmic reticulum localization
#N/A	#N/A	YAR002C-A	ERP1	CAGL0G00682g	ERP1	0	16.9765	5.99166	18.4255	43.1242	0	1.42183	0.603173	Ortholog(s) have role in endoplasmic reticulum to Golgi vesicle-mediated transport, protein retention in ER lumen and COPII-coated ER to Golgi transport vesicle localization
#N/A	#N/A	YAL007C	ERP2	CAGL0C02761g	ERP2	3081.6	3026.81	2679.47	3978.98	3804.31	3559.32	0.367771	0.000177698	Ortholog(s) have role in endoplasmic reticulum to Golgi vesicle-mediated transport, protein retention in ER lumen and COPII-coated ER to Golgi transport vesicle localization
orf19.3558	orf19.3558	YDL018C	ERP3	CAGL0K01793g	ERP3	1275.62	1036.56	871.187	1784.51	2074.65	1838.23	0.839012	7.84581e-06	Has domain(s) with predicted role in transport and integral component of membrane localization
orf19.2322.3	ERP5	YHR110W	ERP5	CAGL0I01232g	ERP5	450.508	385.466	318.756	788.611	883.109	822.958	1.10942	2.73847e-09	Has domain(s) with predicted role in transport and integral component of membrane localization
#N/A	#N/A	YGL002W	ERP6	CAGL0A00627g	ERP6	516.557	574.205	397.846	902.849	879.359	784.885	0.784817	9.15324e-05	Ortholog(s) have role in endoplasmic reticulum to Golgi vesicle-mediated transport
#N/A	#N/A	YCR075C	ERS1	CAGL0M06985g	ERS1	94.6363	114.841	129.42	122.53	165.934	82.0029	0.130163	0.799471	Ortholog(s) have L-cystine transmembrane transporter activity, role in L-cystine transport and endosome, fungal-type vacuole, plasma membrane localization
orf19.2423	ZCF11	YBR239C	ERT1	CAGL0K06985g	ERT1	825.111	988.631	939.492	1188.44	891.546	1027.96	0.175063	0.364894	Ortholog(s) have DNA-binding transcription repressor activity, RNA polymerase II-specific, RNA polymerase II regulatory region sequence-specific DNA binding, sequence-specific DNA binding activity
orf19.6787	orf19.6787	YGL054C	ERV14	CAGL0I00440g	ERV14	6181.92	6916.42	6155.83	4216.67	4306.8	4498.44	-0.564418	5.06499e-13	Ortholog(s) have cargo receptor activity and role in ascospore formation, axial cellular bud site selection, endoplasmic reticulum to Golgi vesicle-mediated transport
orf19.6552	orf19.6552	YPR037C	ERV2	CAGL0K05401g	ERV2	4691.4	1660.7	2083.9	1353.35	3690.87	3303.55	-0.0152402	0.982252	Ortholog(s) have thiol oxidase activity, role in oxidation-reduction process and integral component of endoplasmic reticulum membrane localization
orf19.7409	ERV25	YML012W	ERV25	CAGL0H04741g	ERV25	0	0	0	51.5914	0	0	6.46741	0.141582	Ortholog(s) have role in endoplasmic reticulum to Golgi vesicle-mediated transport and COPII-coated ER to Golgi transport vesicle, plasma membrane localization
orf19.4579	ERV29	YGR284C	ERV29	CAGL0G00176g	ERV29	16125.6	15542.5	16178.7	12045.7	12026	11436.5	-0.430167	2.23341e-21	Ortholog(s) have COPII adaptor activity, role in endoplasmic reticulum to Golgi vesicle-mediated transport and COPII-coated ER to Golgi transport vesicle, plasma membrane localization
orf19.5941	orf19.5941	YML067C	ERV41	CAGL0L11308g	ERV41	3456.2	3953.53	3318.18	4037.95	3817.43	3885.38	0.129879	0.227636	Ortholog(s) have role in endoplasmic reticulum to Golgi vesicle-mediated transport and COPII-coated ER to Golgi transport vesicle, integral component of Golgi membrane, integral component of endoplasmic reticulum membrane localization
orf19.586	ERV46	YAL042W	ERV46	CAGL0M11946g	ERV46	5681.14	5649.18	4366.72	4888.28	5102.72	4440.85	-0.121445	0.455618	Ortholog(s) have role in endoplasmic reticulum to Golgi vesicle-mediated transport and COPII-coated ER to Golgi transport vesicle, integral component of Golgi membrane, integral component of endoplasmic reticulum membrane localization
orf19.2850	orf19.2850	YMR219W	ESC1	CAGL0F03971g	ESC1	4622.39	4328.01	4534.49	4047.16	3983.36	4624.38	-0.0917108	0.373376	Ortholog(s) have role in chromatin silencing at telomere, negative regulation of gene silencing, telomere tethering at nuclear periphery and nuclear chromosome, telomeric region, nuclear periphery localization
orf19.2326	orf19.2326	YDR363W	ESC2	CAGL0A02706g	ESC2	3477.89	3193.58	3536.28	2613.66	2370.89	2291.2	-0.4882	2.07372e-07	Ortholog(s) have role in chromatin silencing at silent mating-type cassette, double-strand break repair via homologous recombination, intra-S DNA damage checkpoint and mitotic sister chromatid cohesion, more
orf19.3161	orf19.3161	YNR054C	ESF2	CAGL0C03355g	ESF2	306.582	300.584	321.153	815.328	972.17	1026.01	1.60015	4.32385e-25	Ortholog(s) have ATPase activator activity, RNA binding activity
orf19.4686	orf19.4686	YIL151C	ESL1	CAGL0H06611g	ESL1	12899.1	12200.1	13276.3	12199.5	12192.9	13925.8	-0.00212961	0.984888	Ortholog of S. cerevisiae : ESL1, C. albicans SC5314 : C4_01020C_A, C. dubliniensis CD36 : Cd36_41030, C. parapsilosis CDC317 : CPAR2_401340 and C. auris B8441 : B9J08_002665
orf19.4686	orf19.4686	YKR096W	ESL2	CAGL0G02541g	ESL2	300.668	71.9005	105.453	517.756	411.555	175.72	1.20834	0.111702	Ortholog(s) have peroxisome localization
orf19.3356	ESP1	YGR098C	ESP1	CAGL0G03223g	ESP1	2112.56	1928.33	2158.2	1757.79	1670.59	1836.28	-0.235444	0.0132228	Ortholog(s) have cysteine-type endopeptidase activity
orf19.5196	ESS1	YJR017C	ESS1	CAGL0B04037g	ESS1	5179.37	5226.76	4847.25	4164.16	4156.8	3994.71	-0.308943	3.27293e-07	Ortholog(s) have RNA polymerase II complex binding, peptidyl-prolyl cis-trans isomerase activity
orf19.5089	TERT	YLR318W	EST2	CAGL0A00869g	EST2	5219.79	4950.15	4876.01	4407.38	4460.54	4471.11	-0.174049	0.00136087	Telomerase catalytic subunit
orf19.5423	EST3	YIL009C-A	EST3	CAGL0C03828g	EST3	171.528	226.686	177.353	235.846	217.496	305.558	0.397866	0.174929	Ortholog(s) have DNA/RNA helicase activity, GTPase activity, telomerase activity, telomeric DNA binding activity and role in positive regulation of telomerase activity, telomere formation via telomerase, telomere maintenance via telomerase
orf19.5812	orf19.5812	YOR051C	ETT1	CAGL0L10164g	ETT1	1334.77	1457.98	1009	4163.24	4752.1	4123.57	1.77734	3.14854e-25	Ortholog(s) have role in translational termination and nucleus localization
#N/A	#N/A	YDR518W	EUG1	CAGL0H01727g	EUG1	0	53.9253	0	0	0	0	-6.69304	0.126407	Putative protein disulfide isomerase
orf19.2990	XOG1	YLR300W	EXG1	CAGL0I00484g	EXG1	459.381	557.229	492.514	4703.11	5082.09	4586.3	3.25114	2.64688e-196	Ortholog(s) have cell adhesion molecule binding, glucan endo-1,6-beta-glucosidase activity, glucan exo-1,3-beta-glucosidase activity
orf19.2952	EXG2	YDR261C	EXG2	CAGL0M08756g	EXG2	187.301	210.708	139.006	597.907	565.302	593.545	1.70638	3.33804e-15	Putative exo-1,3-beta-glucanase; predicted GPI-anchor
orf19.926	EXO1	YOR033C	EXO1	CAGL0H08085g	EXO1	320.383	350.515	436.193	731.492	871.859	879.579	1.16703	2.12782e-09	Ortholog(s) have 5'-3' exonuclease activity, 5'-flap endonuclease activity
orf19.6512	EXO70	YJL085W	EXO70	CAGL0M03113g	EXO70	11884.7	11984.4	12489	10262.1	10307.6	10766.8	-0.214314	7.14792e-06	Ortholog(s) have GTP-Rho binding, phosphatidylinositol-4,5-bisphosphate binding activity and role in Golgi to plasma membrane transport, Rho protein signal transduction, exocyst assembly, exocyst localization, exocytosis
orf19.135	EXO84	YBR102C	EXO84	CAGL0K12166g	EXO84	1762.6	1534.87	1722	407.203	387.18	491.041	-1.96564	2.14352e-40	Ortholog(s) have role in Golgi to plasma membrane transport, exocyst assembly, exocyst localization, exocytosis, spliceosomal complex assembly
orf19.7592	FAA4	YOR317W	FAA1	CAGL0I09878g	FAA1	8843.57	8090.8	8340.39	6809.14	6743.31	6861.88	-0.308197	3.76966e-08	Ortholog(s) have long-chain fatty acid-CoA ligase activity, medium-chain fatty acid-CoA ligase activity, myristoyl-CoA ligase activity, oleoyl-CoA ligase activity, palmitoyl-CoA ligase activity
orf19.272	FAA21	YER015W	FAA2	CAGL0H09460g	FAA2	17460.4	17003.5	18874.9	7296.49	6591.44	7624.32	-1.30999	4.07477e-54	Ortholog(s) have long-chain fatty acid-CoA ligase activity, medium-chain fatty acid-CoA ligase activity, very long-chain fatty acid-CoA ligase activity and role in fatty acid metabolic process, long-chain fatty acid metabolic process
orf19.7592	FAA4	YMR246W	FAA4	CAGL0K07293g	FAA4	33338.6	33445.7	31737.8	35575	38685.2	37724.3	0.184722	0.00102737	Ortholog(s) have long-chain fatty acid-CoA ligase activity and role in long-chain fatty acid import into cell, long-chain fatty-acyl-CoA metabolic process, sphingoid long-chain base transport
orf19.1513	FAB1	YFR019W	FAB1	CAGL0K10384g	FAB1	3734.19	3581.04	3333.76	3042.97	3253.07	3427.53	-0.131581	0.173685	Ortholog(s) have 1-phosphatidylinositol-3-phosphate 5-kinase activity, phosphatidylinositol-3-phosphate binding activity
orf19.4723	FAD1	YDL045C	FAD1	CAGL0K01397g	FAD1	1193.8	1066.52	988.624	1705.28	1706.22	1637.13	0.634991	1.00932e-08	Flavin mononucleotide adenylyltransferase (FMNAT); catalyzes the formation of the essential flavocoenzyme flavin adenine dinucleotide (FAD) and plays an important role in flavocoenzyme homeostasis regulation
orf19.1250	orf19.1250	YIL019W	FAF1	CAGL0J02376g	FAF1	106.466	127.823	118.635	373.116	299.057	338.75	1.51868	8.46366e-13	Ortholog(s) have role in maturation of SSU-rRNA from tricistronic rRNA transcript (SSU-rRNA, 5.8S rRNA, LSU-rRNA) and nucleolus localization
orf19.3722	orf19.3722	YNL023C	FAP1	CAGL0M06919g	FAP1	877.358	809.879	691.437	1250.17	1316.23	1351.1	0.718434	1.32745e-07	Ortholog(s) have cytoplasm localization
orf19.7105	FAR1	YJL157C	FAR1	CAGL0I06138g	FAR1	434.736	513.289	546.439	265.327	244.683	221.603	-1.02916	3.08901e-08	Ortholog(s) have cyclin-dependent protein serine/threonine kinase inhibitor activity
orf19.3697	orf19.3697	YNL127W	FAR11	CAGL0L04158g	FAR11	3448.31	3170.61	3418.84	2605.36	2718.7	2765.65	-0.31119	1.29953e-05	Ortholog(s) have role in intra-S DNA damage checkpoint, positive regulation of macroautophagy, re-entry into mitotic cell cycle after pheromone arrest and Golgi trans cisterna, endoplasmic reticulum localization
#N/A	#N/A	YFR008W	FAR7	CAGL0F02365g	FAR7	19736.6	20145.1	20688	25618.8	26573	28377.9	0.411669	3.41363e-12	Ortholog(s) have role in re-entry into mitotic cell cycle after pheromone arrest and endoplasmic reticulum localization
orf19.7321	orf19.7321	YMR029C	FAR8	CAGL0L12848g	FAR8	0	0.998617	3.595	1.84255	1.87497	19.5245	2.36774	0.285496	Ortholog(s) have role in re-entry into mitotic cell cycle after pheromone arrest and endoplasmic reticulum localization
orf19.979	FAS1	YKL182W	FAS1	CAGL0D00528g	FAS1	17541.2	17017.4	13875.5	38814.2	45371.4	47295.2	1.44068	8.4639e-29	Ortholog(s) have 3-hydroxyacyl-[acyl-carrier-protein] dehydratase activity, [acyl-carrier-protein] S-acetyltransferase activity and [acyl-carrier-protein] S-malonyltransferase activity, more
#N/A	#N/A	YKL187C	FAT3	CAGL0D00418g	FAT3	0	151.79	1.19833	103.183	101.248	1334.5	3.33	NA	Ortholog(s) have role in long-chain fatty acid transport
orf19.4523	orf19.4523	YER183C	FAU1	CAGL0F09185g	FAU1	7863.69	7420.73	7732.83	10360.7	11214.2	10385.1	0.473589	3.67769e-15	Ortholog(s) have 5-formyltetrahydrofolate cyclo-ligase activity and role in folic acid-containing compound biosynthetic process
orf19.4618	FBA1	YKL060C	FBA1	CAGL0L02497g	FBA1	264389	262762	231623	302713	312912	297678	0.267414	0.000301788	Fructose-bisphosphate aldolase; expression downregulated in biofilm vs planktonic cell culture; protein abundance increased in ace2 mutant cells
orf19.6178	FBP1	YLR377C	FBP1	CAGL0H04939g	FBP1	36884.5	39345.5	40690.6	4865.25	4720.23	5120.3	-2.99109	0	Ortholog(s) have fructose 1,6-bisphosphate 1-phosphatase activity, role in gluconeogenesis, reactive oxygen species metabolic process and cytosol, periplasmic space localization
orf19.6423	orf19.6423	YJL155C	FBP26	CAGL0I06094g	FBP26	17247.5	17213.2	17109.8	9394.24	8630.47	9259.49	-0.918498	1.07841e-72	Ortholog(s) have fructose-2,6-bisphosphate 2-phosphatase activity and role in glucose metabolic process
orf19.3220	orf19.3220	YDR339C	FCF1	CAGL0M01056g	FCF1	179.415	167.768	144.998	362.982	261.558	327.035	0.949431	9.96501e-05	Ortholog(s) have endoribonuclease activity
orf19.6175	orf19.6175	YLR051C	FCF2	CAGL0F01925g	FCF2	13833.7	2074.13	3451.2	5154.53	7647.05	4998.27	-0.121151	0.91426	Ortholog(s) have role in endonucleolytic cleavage in 5'-ETS of tricistronic rRNA transcript (SSU-rRNA, 5.8S rRNA and LSU-rRNA), more
orf19.6742	orf19.6742	YMR277W	FCP1	CAGL0M02959g	FCP1	9224.09	0	0	0	6995.5	0	-0.39892	NA	Ortholog(s) have RNA polymerase II CTD heptapeptide repeat phosphatase activity, protein serine/threonine phosphatase activity
orf19.4195.1	FCA1	YPR062W	FCY1	CAGL0D01562g	FCY1	5790.56	6503	4919.15	6142.14	7134.24	5474.67	0.123377	0.504404	Ortholog(s) have cytosine deaminase activity and role in cytidine metabolic process, cytosine metabolic process, pyrimidine-containing compound salvage
#N/A	#N/A			CAGL0L00671g	FCY21	1600.93	1632.74	1495.52	4676.39	5399.9	5281.38	1.69876	2.74355e-74	Purine-cytosine transporter
#N/A	#N/A	YER060W-A	FCY22	CAGL0J02948g	FCY22	4341.44	4547.7	4523.7	4472.79	2995.26	5548.86	-0.043251	0.890379	Purine-cytosine transporter
#N/A	#N/A	YMR144W	YMR144W	CAGL0I00770g	FDO1	31613.5	27728.6	19321.9	37106.2	37370.9	31411	0.42873	0.040425	Ortholog(s) have role in donor selection
orf19.5535	orf19.5535	YCR028C	FEN2	CAGL0L08052g	FEN2	2102.7	2163.01	1829.85	2742.63	2666.2	2617.26	0.396249	7.16896e-05	Ortholog(s) have pantothenate transmembrane transporter activity, role in endocytosis, pantothenate import across plasma membrane, pantothenate transmembrane transport and plasma membrane localization
orf19.3649	orf19.3649	YBR101C	FES1	CAGL0K12144g	FES1	53.2329	37.9475	34.7516	125.293	125.623	79.0742	1.38693	0.00129733	Putative Hsp70p nucleotide exchange factor; protein abundance decreased in ace2 mutant cells
orf19.4215	FET34	YMR058W	FET3	CAGL0F06413g	FET3	10434.6	10869	9034.22	21588.2	23867.4	21285.6	1.13732	3.27864e-30	Putative copper ferroxidase involved in iron uptake
#N/A	#N/A	YMR319C	FET4	CAGL0F00187g	FET4	1597.97	1557.84	1524.28	2480.99	2350.27	2305.84	0.608498	5.83417e-18	Has domain(s) with predicted role in transmembrane transport
orf19.4213	FET3	YFL041W	FET5	CAGL0K12738g	FET5	7350.09	7089.18	6723.84	7044.07	7336.74	7659.46	0.0583172	0.448541	Ortholog(s) have ferroxidase activity, role in iron ion transmembrane transport, iron ion transport, prostaglandin biosynthetic process and fungal-type vacuole membrane, plasma membrane localization
orf19.2236	FHL1	YPR104C	FHL1	CAGL0G01782g	FHL1	27908.8	28555.5	28468.8	16568.2	16228.8	14473.5	-0.845345	1.32755e-33	Ortholog(s) have RNA polymerase II cis-regulatory region sequence-specific DNA binding, RNA polymerase II transcription coactivator binding and RNA polymerase II transcription corepressor binding, more
#N/A	#N/A	YGR131W	FHN1	CAGL0I10494g	FHN1	104455	108201	115524	58592.1	55802.7	58500.3	-0.924569	1.67162e-58	Ortholog(s) have role in eisosome assembly, plasma membrane organization, protein localization to plasma membrane and eisosome, growing cell tip, membrane raft, plasma membrane localization
orf19.138	FIG1	YBR040W	FIG1	CAGL0I04664g	FIG1	276.023	201.721	192.931	421.944	374.056	354.37	0.776912	0.00147947	Ortholog(s) have role in calcium ion import, cell morphogenesis involved in conjugation with cellular fusion, cytogamy and fungal-type cell wall, mating projection membrane, mating projection tip localization
orf19.4258	orf19.4258	YJR093C	FIP1	CAGL0M09064g	FIP1	9580.94	9355.05	10004.9	11176	11734.5	11908	0.266893	1.34756e-06	Ortholog(s) have RNA binding, protein binding, bridging activity, role in mRNA polyadenylation, pre-mRNA cleavage required for polyadenylation, response to drug and mRNA cleavage and polyadenylation specificity factor complex localization
#N/A	#N/A	YER032W	FIR1	CAGL0C02431g	FIR1	1552.63	1346.14	1464.36	2174.21	1990.28	2004.19	0.499689	7.02788e-07	Ortholog(s) have role in RNA polyadenylation, mRNA polyadenylation
orf19.7111	orf19.7111	YIL065C	FIS1	CAGL0M12661g	FIS1	1168.17	1088.49	1221.1	802.43	959.982	914.723	-0.377186	0.00362418	Ortholog(s) have role in chronological cell aging, mitochondrial fission, peroxisome fission, peroxisome organization and mitochondrial outer membrane, peroxisome localization
orf19.5389	FKH2	YIL131C	FKH1	CAGL0G08866g	FKH1	2264.37	2202.95	2140.22	3870.27	3841.8	4234.86	0.854032	1.22947e-30	Ortholog(s) have DNA replication origin binding, DNA-binding transcription activator activity, RNA polymerase II-specific and DNA-binding transcription factor activity, more
orf19.5389	FKH2	YNL068C	FKH2	CAGL0J10120g	FKH2	1223.37	1255.26	1241.47	1831.49	2068.09	1886.07	0.637165	5.27885e-13	Ortholog(s) have DNA replication origin binding, RNA polymerase II transcription factor binding, chromatin binding, sequence-specific DNA binding, transcription coactivator activity, transcription coregulator activity
#N/A	#N/A	YLR342W	FKS1	CAGL0G01034g	FKS1	6959.71	6299.28	6055.17	11983.9	12687.9	13245.4	0.972975	1.03049e-31	Putative 1,3-beta-glucan synthase component; functionally redundant with Fks2p; "hot spot" mutations in FKS1 confer resistance to echinocandins
#N/A	#N/A	YMR306W	FKS3	CAGL0M13827g	FKS3	2331.41	2120.06	2222.91	1529.32	1593.72	1615.65	-0.49429	2.14937e-10	Putative 1,3-beta-d-glucan synthase component
orf19.2501	FLC1	YPL221W	FLC1	CAGL0E05940g	FLC1	7303.76	7408.74	7562.67	15450.7	17140	17650.1	1.17347	3.17466e-61	Ortholog(s) have FAD transmembrane transporter activity, calcium channel activity
orf19.1813	FLC2	YAL053W	FLC2	CAGL0M12320g	FLC2	13398.9	13154.8	14587.3	11045.2	11180.4	11573.1	-0.283463	1.06584e-05	Ortholog(s) have FAD transmembrane transporter activity
orf19.2501	FLC1	YGL139W	FLC3	CAGL0H08888g	FLC3	24776	22933.2	24876.2	17315.4	16465.9	18179.3	-0.482245	4.79434e-13	Ortholog(s) have role in heme transport, sphingolipid biosynthetic process and cytoplasmic vesicle, endoplasmic reticulum localization
orf19.1093	FLO8	YER109C	FLO8	CAGL0G03421g	FLO8	7043.51	6730.68	7729.24	7577.48	7422.05	7586.24	0.0711299	0.401555	Protein of unknown function
#N/A	#N/A	#N/A	#N/A	CAGL0H06017g	FLR1	593.449	247.657	677.057	3211.56	3197.75	3830.71	2.75444	2.98858e-13	Multidrug transporter of the major facilitator superfamily involved in 5-flucytosine resistance; gene is downregulated in azole-resistant strain
orf19.6532	orf19.6532	YIL134W	FLX1	CAGL0G08910g	FLX1	0	0	0	0	0	2.92867	2.32424	NA	Ortholog(s) have FAD transmembrane transporter activity, role in FAD transport and mitochondrion localization
orf19.4825	orf19.4825	YIL098C	FMC1	CAGL0G02695g	FMC1	14.7869	15.9779	9.58665	13.8191	14.0622	10.7385	-0.0690102	0.941465	Ortholog(s) have role in macroautophagy, mitochondrial proton-transporting ATP synthase complex assembly and mitochondrial matrix localization
orf19.4373	orf19.4373	YDR236C	FMN1	CAGL0K11022g	FMN1	9.85795	4.99309	0	23.0319	29.9995	0	1.83059	0.473807	Ortholog(s) have riboflavin kinase activity, zinc ion binding activity, role in FMN biosynthetic process, riboflavin biosynthetic process and intracellular membrane-bounded organelle, mitochondrial inner membrane localization
orf19.3307	orf19.3307	YHR176W	FMO1	CAGL0I02530g	FMO1	5236.54	5224.77	5827.49	2843.97	3169.63	3167.85	-0.826911	1.99378e-20	Ortholog(s) have N,N-dimethylaniline monooxygenase activity, role in protein folding and endoplasmic reticulum membrane localization
orf19.3963	orf19.3963	YER182W	FMP10	CAGL0F09163g	FMP10	1749.79	2297.82	1376.88	1698.83	1265.6	1168.54	-0.392503	0.174267	Ortholog of S. cerevisiae : FMP10, C. albicans SC5314 : C5_04770W_A, C. dubliniensis CD36 : Cd36_54380, C. parapsilosis CDC317 : CPAR2_101110 and Candida tenuis NRRL Y-1498 : CANTEDRAFT_123298
#N/A	#N/A	YDR070C	FMP16	CAGL0G05269g	FMP16	546.131	538.255	783.709	143.719	139.685	174.744	-2.02716	2.46111e-15	Putative mitochondrial protein; gene is downregulated in azole-resistant strain
#N/A	#N/A	YBR047W	FMP23	CAGL0H09966g	FMP23	28.5881	21.9696	15.5783	47.9063	32.8119	32.2154	0.766265	0.198688	Ortholog of S. cerevisiae : FMP23 and Saccharomyces cerevisiae S288C : YBR047W
orf19.2938	orf19.2938	YLR077W	FMP25	CAGL0L13178g	FMP25	5886.18	5799.97	5118.07	6278.49	6080.51	6086.76	0.134127	0.122318	Ortholog(s) have role in mitochondrial respiratory chain complex III assembly and integral component of mitochondrial inner membrane localization
orf19.3422	FMP27	YLR454W	FMP27	CAGL0H00330g	FMP27	17398.3	16503.2	17433.3	9318.69	9098.27	10564.7	-0.82482	2.13147e-24	Ortholog of S. cerevisiae : FMP27, C. albicans SC5314 : C6_01650C_A/FMP27, C. dubliniensis CD36 : Cd36_61740, C. parapsilosis CDC317 : CPAR2_602570 and C. auris B8441 : B9J08_005383
orf19.6061	orf19.6061	YPL103C	FMP30	CAGL0H05885g	FMP30	148.855	99.8617	93.4699	65.4105	100.311	41.9777	-0.72072	0.188324	Ortholog(s) have role in N-acylethanolamine metabolic process, N-acylphosphatidylethanolamine metabolic process and integral component of mitochondrial inner membrane localization
orf19.2939	orf19.2939	YFL046W	FMP32	CAGL0K12870g	FMP32	0	4850.28	3807.1	0	4920.85	0	-0.814936	0.873315	Ortholog(s) have role in mitochondrial respiratory chain complex IV assembly and mitochondrion localization
orf19.2346	orf19.2346	YPL222W	FMP40	CAGL0E05962g	FMP40	8199.84	8237.59	9194.8	5518.43	5144.91	5720.68	-0.645514	9.23204e-15	Ortholog of S. cerevisiae : FMP40, C. albicans SC5314 : C1_10730W_A, C. dubliniensis CD36 : Cd36_10060, C. parapsilosis CDC317 : CPAR2_202760 and C. auris B8441 : B9J08_001933
orf19.7244	orf19.7244	YNL168C	FMP41	CAGL0J06204g	FMP41	7413.18	7557.54	8858.07	3159.97	2700.89	3130.75	-1.40591	2.41321e-33	Has domain(s) with predicted catalytic activity and role in metabolic process
orf19.6316	orf19.6316	YMR221C	YMR221C	CAGL0F04015g	FMP42	641.753	807.881	741.767	601.592	232.496	630.641	-0.581254	0.217206	Ortholog of S. cerevisiae : FMP42, C. albicans SC5314 : CR_04760C_A, C. dubliniensis CD36 : Cd36_30130, C. parapsilosis CDC317 : CPAR2_204050 and C. auris B8441 : B9J08_001977
orf19.6489	FMP45	YDL222C	FMP45	CAGL0G05566g	FMP45	41325.5	41557.5	46249.6	13739	12516.3	14015.7	-1.68101	1.93402e-100	Ortholog(s) have role in ascospore formation, cellular response to drug, fungal-type cell wall organization and cell cortex, cellular bud membrane, endosome, fungal-type vacuole, membrane raft, perinuclear region of cytoplasm localization
#N/A	#N/A	YKR049C	FMP46	CAGL0M05951g	FMP46	5165.57	5412.51	5074.93	3046.65	3075.88	3122.94	-0.759927	2.53364e-46	Has domain(s) with predicted oxidoreductase activity, role in oxidation-reduction process and mitochondrion localization
#N/A	#N/A	YGR052W	FMP48	CAGL0K04301g	FMP48	14532.6	15357.7	16658	28648	31956.9	33754.9	1.01951	2.23071e-27	Putative mitochondrial Ser/Thr protein kinase; gene is upregulated in azole-resistant strain
orf19.4898	orf19.4898	YER004W	FMP52	CAGL0H09768g	FMP52	5277.95	5580.27	4982.66	3792.89	3727.43	3636.44	-0.506	3.66814e-13	Ortholog of S. cerevisiae : FMP52, C. albicans SC5314 : C1_10280C_A, C. dubliniensis CD36 : Cd36_09680, C. parapsilosis CDC317 : CPAR2_804800 and C. auris B8441 : B9J08_001853
orf19.4589	orf19.4589	YMR020W	FMS1	CAGL0M07612g	FMS1	1618.68	2531.5	2232.49	735.177	867.172	1383.31	-1.0962	0.00064769	Ortholog(s) have polyamine oxidase activity and role in pantothenate biosynthetic process, spermine catabolic process
orf19.4418	FMT1	YBL013W	FMT1	CAGL0E02871g	FMT1	0.985795	0.998617	1.19833	0.921275	1.87497	3.9049	1.07448	NA	Ortholog(s) have methionyl-tRNA formyltransferase activity, role in conversion of methionyl-tRNA to N-formyl-methionyl-tRNA and mitochondrion localization
#N/A	#N/A	YDR110W	FOB1	CAGL0B01771g	FOB1	389.389	348.517	284.005	725.964	754.674	656.999	1.06282	1.10541e-08	Ortholog(s) have rDNA spacer replication fork barrier binding activity
orf19.3957	orf19.3957	YGR267C	FOL2	CAGL0F08503g	FOL2	107.452	125.826	147.395	81.0722	124.685	89.8127	-0.36329	0.335161	Ortholog(s) have GTP cyclohydrolase I activity and role in folic acid-containing compound biosynthetic process
orf19.6908	orf19.6908	YMR113W	FOL3	CAGL0K03553g	FOL3	9143.25	8456.29	9217.57	7529.58	7043.31	7672.15	-0.269593	0.000126301	Ortholog(s) have dihydrofolate synthase activity, role in folic acid-containing compound biosynthetic process and cytoplasm localization
orf19.1288	FOX2	YKR009C	FOX2	CAGL0L02167g	FOX2	27060.1	26978.6	27929.5	17359.6	15627.8	16169.2	-0.737627	1.39423e-36	Ortholog(s) have 3-hydroxyacyl-CoA dehydrogenase activity, enoyl-CoA hydratase activity and role in fatty acid beta-oxidation, fatty acid catabolic process, glyoxylate cycle, pathogenesis, very long-chain fatty acid catabolic process
orf19.223	orf19.223	YNR047W	FPK1	CAGL0C03509g	FPK1	7495	14007.6	6872.43	5067.01	7676.11	1340.36	-1.01061	0.227728	Ortholog(s) have protein kinase activity, protein serine/threonine kinase activity
orf19.6452	RBP1	YNL135C	FPR1	CAGL0K09724g	FPR1	9255.63	8590.11	7010.24	9551.77	10263.6	9463.52	0.236098	0.0823587	Peptidyl-prolyl cis-trans isomerase; expression upregulated in biofilm vs planktonic cell culture
orf19.1030	orf19.1030	YML074C	FPR3	CAGL0L11484g	FPR3	13665.1	12243	9990.49	0	16133.1	14784.9	-0.215463	0.949236	Ortholog(s) have macrolide binding, peptidyl-prolyl cis-trans isomerase activity, role in meiotic recombination checkpoint, nucleosome assembly and nucleolus localization
#N/A	#N/A	YLR449W	FPR4	CAGL0M00638g	FPR4	1340.68	1418.04	423.011	2363.99	1549.66	2170.15	0.93479	0.0634644	Ortholog(s) have macrolide binding, peptidyl-prolyl cis-trans isomerase activity, role in histone peptidyl-prolyl isomerization, negative regulation of histone H3-K36 methylation, nucleosome assembly and chromatin, nucleus localization
#N/A	#N/A	YLL043W	FPS1	CAGL0C03267g	FPS1	1.97159	0	0	0	0	0	-1.93304	NA	Glycerol transporter; involved in flucytosine resistance; double fps1/fps2 mutant accumulates glycerol, has constitutive cell wall stress, is hypersensitive to caspofungin in vitro and in vivo
#N/A	#N/A	#N/A	#N/A	CAGL0E03894g	FPS2	5066.99	4841.3	5138.45	6099.76	5983.02	6487.99	0.303691	1.42822e-06	Glycerol transporter; involved in flucytosine resistance; double fps1/fps2 mutant accumulates glycerol, has constitutive cell wall stress, is hypersensitive to caspofungin in vitro and in vivo
orf19.2095	orf19.2095	YLL029W	FRA1	CAGL0G03971g	FRA1	47373.4	46262.9	50401.8	30914.3	28463.9	29569.9	-0.695371	5.80665e-31	Ortholog(s) have role in negative regulation of transcription from RNA polymerase II promoter in response to iron and cytosol localization
#N/A	#N/A	YEL047C	FRD1	CAGL0L01177g	FRD1	14266.4	14740.6	14676	13896.5	14334.1	14708.8	-0.0247629	0.633052	Putative soluble fumarate reductase
#N/A	#N/A	YLL051C	FRE6	CAGL0C03333g	FRE6	4202.44	4060.38	3864.62	7291.89	8263.91	6417.7	0.857408	6.25334e-13	Ortholog(s) have ferric-chelate reductase activity, role in cellular response to iron ion starvation, copper ion import, intracellular sequestering of iron ion, reductive iron assimilation and fungal-type vacuole membrane localization
orf19.4843	orf19.4843	YLR047C	FRE8	CAGL0M07942g	FRE8	13926.3	15237.9	16286.5	10630.6	11135.4	10145.9	-0.51009	2.60189e-09	Ortholog(s) have oxidoreductase activity, oxidizing metal ions activity and role in cellular metal ion homeostasis
orf19.3751	orf19.3751	YPL141C	FRK1	CAGL0M02519g	FRK1	5683.11	5446.46	4631.55	8442.56	8076.41	6325.94	0.535395	0.000707973	Ortholog(s) have cytoplasm localization
orf19.4726	orf19.4726	YDR373W	FRQ1	CAGL0A02948g	FRQ1	513.599	477.339	572.803	710.303	647.801	679.453	0.383321	0.00630477	Ortholog(s) have 1-phosphatidylinositol 4-kinase activator activity, calcium ion binding, enzyme activator activity
orf19.2573	FRS1	YLR060W	FRS1	CAGL0F01705g	FRS1	1651.21	1529.88	979.037	3938.45	4456.79	3880.49	1.56051	4.31284e-12	Putative cytosolic phenylalanyl-tRNA synthetase, alpha subunit
orf19.2960	FRS2	YFL022C	FRS2	CAGL0K07656g	FRS2	4033.87	3659.93	2603.97	6307.97	6515.51	5463.93	0.828253	2.43377e-05	Putative cytosolic phenylalanine?tRNA ligase, beta chain
#N/A	#N/A	YAL028W	FRT2	CAGL0G06314g	FRT2	6197.69	6375.17	6721.44	4357.63	4361.17	4352.01	-0.561474	4.34007e-25	Ortholog(s) have role in cellular response to alkaline pH, cellular response to salt stress and endoplasmic reticulum localization
orf19.4811	orf19.4811	YOR271C	FSF1	CAGL0L10868g	FSF1	409.105	309.571	329.541	1115.66	1187.79	980.13	1.64663	5.0649e-20	Ortholog(s) have plasma membrane localization
orf19.6717	orf19.6717	YHR049W	FSH1	CAGL0J00385g	FSH1	309.54	272.623	286.401	1177.39	1167.17	837.601	1.8733	5.37334e-20	Ortholog of S. cerevisiae : FSH1, C. albicans SC5314 : C3_07700W_A, C. dubliniensis CD36 : Cd36_87580, C. parapsilosis CDC317 : CPAR2_808140 and C. auris B8441 : B9J08_004810
orf19.3921	orf19.3921	YOR280C	FSH3	CAGL0L11044g	FSH3	3231.44	3360.35	3397.27	2776.72	2623.08	2638.74	-0.313076	3.28825e-07	Ortholog(s) have dihydrofolate reductase activity
orf19.4802	FTH1	YBR207W	FTH1	CAGL0M05511g	FTH1	3656.31	3669.92	4059.95	2941.63	3014.01	3008.73	-0.344529	3.10325e-06	Has domain(s) with predicted iron ion transmembrane transporter activity, role in iron ion transmembrane transport and high-affinity iron permease complex localization
orf19.7219	FTR1	YER145C	FTR1	CAGL0I06743g	FTR1	6702.42	7110.16	4945.51	12781.8	14718.5	12441	1.0902	6.40462e-11	Putative ferrous iron transmembrane transporter involved in iron uptake
#N/A	#N/A	YCR076C	FUB1	CAGL0M07007g	FUB1	150.827	3.99447	16.7766	146.483	187.497	83.9553	1.28298	0.355701	Ortholog(s) have proteasome binding activity
#N/A	#N/A	YBL042C	FUI1	CAGL0F04499g	FUI1	3319.17	6271.32	6375.12	6896.66	6958.94	6442.11	0.346438	0.236004	Ortholog(s) have uridine transmembrane transporter activity, role in transmembrane transport, uridine transport and plasma membrane localization
orf19.543	FUM11	YPL262W	FUM1	CAGL0A01045g	FUM1	133323	136965	141431	34838	36170.9	31997.7	-1.9989	2.32001e-210	Ortholog(s) have fumarate hydratase activity, role in fumarate metabolic process, tricarboxylic acid cycle and cytosol, mitochondrial matrix, mitochondrion localization
orf19.5081	FUN12	YAL035W	FUN12	CAGL0M12144g	FUN12	11160.2	9510.83	7379.33	15393.6	16295.3	16190.7	0.771264	3.14999e-06	Ortholog(s) have GTP binding, GTPase activity, ribosome binding, translation initiation factor activity, translation initiation factor binding activity
[truncated: 3,266 more rows]

## Sheet: DEG (diploid vs haploid)
Differentially expressed genes with an equal to or more than 4-fold change
[truncated: 166 more rows]
